# Supplementary material for: Baseline Gene Expression Signatures in Monocytes from Multiple Sclerosis Patients Treated with Interferon-beta
Source: PLoS One. 2013 Apr 18;8(4):e60994. doi: 10.1371/journal.pone.0060994 (PMC3630153; doi:10.1371/journal.pone.0060994)
Supplement: Table S1 — Differentially expressed genes, pathways and regulation genes. In the first tab, the list of all differentially expressed genes between responders and non responders with raw data, fold change and p-values are represented (p<0.05). In the second tab, the list of all pathways returned by IPA is represented. In the third tab, all regulatory genes identified by IPA that were differentially expressed between responders and non responders are listed. (XLS) [file pone.0060994.s002.xls]

## Sheet: List of DEG
Probeset_ID	Symbol	Entrez Gene Name	p-value	FDR	R	NR	Fold Change
11755775_a_at	TMEM181	transmembrane protein 181	0.000038	0.91	2.02	2.82	1396
11755951_s_at	PRMT5	protein arginine methyltransferase 5	0.000079	0.91	4.26	4.89	1148
11753863_s_at	BCL2L11	BCL2-like 11 (apoptosis facilitator)	0.000081	0.91	3.32	4.38	1319
11727265_a_at	HAUS3	HAUS augmin-like complex, subunit 3	0.00014	0.91	3.4	4.19	1232
11751247_a_at	PIK3CD	phosphatidylinositol-4,5-bisphosphate 3-kinase, catalytic subunit delta	0.00016	0.91	4.92	4.31	-1142
11748413_s_at	DDB1	damage-specific DNA binding protein 1, 127kDa	0.00021	0.91	4.84	3.92	-1235
11738186_a_at	PDE8B	phosphodiesterase 8B	0.00026	0.91	2.56	2.06	-1243
11747058_a_at	DTWD1	DTW domain containing 1	0.00026	0.91	2.57	3.8	1479
11762108_a_at	CXorf40A/CXorf40B	chromosome X open reading frame 40A	0.00027	0.91	5.41	4.82	-1122
11746439_a_at	GLO1	glyoxalase I	0.00032	0.91	3.4	4.06	1194
11721906_s_at	PSMA4	proteasome (prosome, macropain) subunit, alpha type, 4	0.00032	0.91	7.26	7.76	1069
11744149_at	LPIN2	lipin 2	0.00033	0.91	6.38	5.86	-1089
11749684_a_at	INTS9	integrator complex subunit 9	0.00037	0.91	2.67	1.87	-1428
11727929_a_at	FOXO1	forkhead box O1	0.00039	0.91	4.81	4.29	-1121
11749799_a_at	PACS1	phosphofurin acidic cluster sorting protein 1	0.00043	0.91	5.43	4.78	-1136
11759719_at	PASK	PAS domain containing serine/threonine kinase	0.00046	0.91	2.59	2.02	-1282
11755443_a_at	MAOA	monoamine oxidase A	0.00053	0.91	3.07	2.55	-1204
11727246_at	CHRNB1	cholinergic receptor, nicotinic, beta 1 (muscle)	0.00054	0.91	3.14	3.79	1207
11757722_s_at	SEPT8	septin 8	0.00055	0.91	2.27	2.82	1242
11763354_a_at	PGAM5	phosphoglycerate mutase family member 5	0.00057	0.91	4.69	5.27	1124
11757464_x_at	PLXNB2	plexin B2	0.00057	0.91	5.88	6.36	1082
11747013_a_at	PPA2	pyrophosphatase (inorganic) 2	0.00057	0.91	1.71	2.29	1339
11761179_x_at	FANCL	Fanconi anemia, complementation group L	0.00058	0.91	3.01	3.42	1136
11731364_a_at	CCDC63	coiled-coil domain containing 63	0.00059	0.91	2.69	2.3	-1.17
11733382_a_at	AFAP1	actin filament associated protein 1	0.00059	0.91	1.61	1.3	-1238
11751273_a_at	GPR34	G protein-coupled receptor 34	0.0006	0.91	2.52	1.84	-1.37
11763978_a_at	SRRT	serrate RNA effector molecule homolog (Arabidopsis)	0.00062	0.91	5.61	6.05	1078
11730933_a_at	AGPAT1	1-acylglycerol-3-phosphate O-acyltransferase 1 (lysophosphatidic acid acyltransferase, alpha)	0.00068	0.91	2.48	3.11	1254
11753953_x_at	GLB1L	galactosidase, beta 1-like	0.00068	0.91	1.95	2.77	1421
11721672_at	NXT1	NTF2-like export factor 1	0.00074	0.91	5.45	6.23	1143
11730252_s_at	AHCTF1	AT hook containing transcription factor 1	0.00076	0.91	3.76	4.48	1191
11720631_a_at	SDHB	succinate dehydrogenase complex, subunit B, iron sulfur (Ip)	0.00076	0.91	6.91	7.35	1064
11757853_s_at	TWIST2	twist homolog 2 (Drosophila)	0.00077	0.91	1.63	2.43	1491
11758314_s_at	NDUFAF2	NADH dehydrogenase (ubiquinone) complex I, assembly factor 2	0.00081	0.91	5.29	6.05	1144
11747229_a_at	ANKS1A	ankyrin repeat and sterile alpha motif domain containing 1A	0.00086	0.91	4.6	3.65	-1.26
11746436_a_at	TM2D3	TM2 domain containing 3	0.00088	0.91	3.08	3.85	1.25
11761343_a_at	ADAM8	ADAM metallopeptidase domain 8	0.00089	0.91	5.74	5.14	-1117
11744395_s_at	CALCOCO2	calcium binding and coiled-coil domain 2	0.00092	0.91	5.34	5.84	1094
11757589_a_at	NDUFA12	NADH dehydrogenase (ubiquinone) 1 alpha subcomplex, 12	0.00094	0.91	7.38	7.98	1081
11747509_a_at	FAM107B	family with sequence similarity 107, member B	0.00095	0.91	5.71	4.91	-1163
11736721_x_at	RPL32	ribosomal protein L32	0.00098	0.91	3.9	4.38	1123
11727729_x_at	ZNF329	zinc finger protein 329	0.001	0.91	2.44	3.26	1336
11747106_a_at	RREB1	ras responsive element binding protein 1	0.001	0.91	5.09	4.27	-1192
11721994_s_at	UBE2L6	ubiquitin-conjugating enzyme E2L 6	0.001	0.91	7.87	8.31	1056
11731949_a_at	SAMD3	sterile alpha motif domain containing 3	0.001	0.91	1.56	2.05	1314
11728317_a_at	FAM122A	family with sequence similarity 122A	0.001	0.91	3.26	3.87	1187
11732515_x_at	BAK1	BCL2-antagonist/killer 1	0.001	0.91	3.18	3.74	1176
11746010_x_at	ACAT2	acetyl-CoA acetyltransferase 2	0.0011	0.91	6.34	6.77	1068
11757140_at	SNORA52	small nucleolar RNA, H/ACA box 52	0.0011	0.91	3.91	3.38	-1157
11743384_at	PRPF40A	PRP40 pre-mRNA processing factor 40 homolog A (S. cerevisiae)	0.0011	0.91	2.22	1.75	-1269
11743499_a_at	PSMG4	proteasome (prosome, macropain) assembly chaperone 4	0.0011	0.91	4.52	5.39	1192
11716952_a_at	DPH1	DPH1 homolog (S. cerevisiae)	0.0012	0.91	5.35	5.98	1118
11761955_s_at	YJEFN3	YjeF N-terminal domain containing 3	0.0012	0.91	3.14	2.33	-1348
11740612_a_at	SLC8A1	solute carrier family 8 (sodium/calcium exchanger), member 1	0.0012	0.91	4.29	3.68	-1166
11759270_at	IFNA5	interferon, alpha 5	0.0012	0.91	0.91	0.58	-1569
11761824_at	NSAP11	nervous system abundant protein 11	0.0012	0.91	0.98	0.64	-1531
11732392_x_at	TPI1	triosephosphate isomerase 1	0.0013	0.91	7.23	7.62	1054
11718603_a_at	C7orf41	chromosome 7 open reading frame 41	0.0013	0.91	4.99	3.87	-1289
11715969_a_at	EPRS	glutamyl-prolyl-tRNA synthetase	0.0013	0.91	3.82	4.57	1196
11748916_x_at	PDE4DIP	phosphodiesterase 4D interacting protein	0.0014	0.91	5.33	4.39	-1214
11759575_at	UQCRH	ubiquinol-cytochrome c reductase hinge protein	0.0015	0.91	5.06	5.66	1119
11744510_a_at	RANGRF	RAN guanine nucleotide release factor	0.0015	0.91	5.02	5.6	1116
11753397_x_at	DLK1	delta-like 1 homolog (Drosophila)	0.0015	0.91	2.59	2.97	1147
11756361_x_at	ABCF3	ATP-binding cassette, sub-family F (GCN20), member 3	0.0015	0.91	3.34	4.09	1225
11755003_a_at	ADCY4	adenylate cyclase 4	0.0015	0.91	2.66	3.28	1233
11733106_x_at	COMMD2	COMM domain containing 2	0.0015	0.91	3.82	4.37	1144
11745462_a_at	PRDX2	peroxiredoxin 2	0.0015	0.91	4.76	5.33	1.12
11723081_s_at	DVL1	dishevelled, dsh homolog 1 (Drosophila)	0.0016	0.91	4.68	5.39	1152
11753807_a_at	FXC1	fracture callus 1 homolog (rat)	0.0016	0.91	4.85	4.4	-1102
11739014_a_at	UBAC2	UBA domain containing 2	0.0016	0.91	5.32	4.92	-1081
11736222_a_at	FOXRED2	FAD-dependent oxidoreductase domain containing 2	0.0016	0.91	3.18	2.46	-1293
11720467_s_at	DPAGT1	dolichyl-phosphate (UDP-N-acetylglucosamine) N-acetylglucosaminephosphotransferase 1 (GlcNAc-1-P transferase)	0.0017	0.91	4.73	5.77	1.22
11720043_a_at	ABHD16A	abhydrolase domain containing 16A	0.0017	0.91	5.01	5.75	1148
11716289_a_at	BLOC1S1	biogenesis of lysosomal organelles complex-1, subunit 1	0.0017	0.91	6.32	6.87	1087
11718946_at	PGPEP1	pyroglutamyl-peptidase I	0.0018	0.91	3.75	3.25	-1154
11735705_s_at	BSG	basigin (Ok blood group)	0.0018	0.91	6.05	5.48	-1104
11743532_at	RUFY3	RUN and FYVE domain containing 3	0.0018	0.91	4.66	5.07	1088
11763934_at	LILRP2	leukocyte immunoglobulin-like receptor pseudogene 2	0.0019	0.91	3.39	3.03	-1119
11754097_x_at	GTF2A2	general transcription factor IIA, 2, 12kDa	0.0019	0.91	6.32	6.77	1071
11733353_at	CRTAM	cytotoxic and regulatory T cell molecule	0.0019	0.91	2.62	3.45	1317
11757983_s_at	TRAM1	translocation associated membrane protein 1	0.0019	0.91	6.07	6.6	1087
11721587_at	TRAF1	TNF receptor-associated factor 1	0.002	0.91	2.68	2.33	-1.15
11734056_at	PTGR2	prostaglandin reductase 2	0.002	0.91	4.06	4.61	1135
11722928_a_at	AP5Z1	adaptor-related protein complex 5, zeta 1 subunit	0.002	0.91	5.2	4.74	-1097
11745720_s_at	PDIA6	protein disulfide isomerase family A, member 6	0.002	0.91	6.61	7.18	1086
11757691_a_at	KAT7	K(lysine) acetyltransferase 7	0.002	0.91	5.3	5.73	1081
11722550_a_at	ITSN1	intersectin 1 (SH3 domain protein)	0.002	0.91	5.07	4.57	-1109
11757028_s_at	RPS5	ribosomal protein S5	0.0021	0.91	8.11	8.71	1074
11744238_at	SERPINF2	serpin peptidase inhibitor, clade F (alpha-2 antiplasmin, pigment epithelium derived factor), member 2	0.0021	0.91	3.47	2.91	-1192
11732671_s_at	CCDC107	coiled-coil domain containing 107	0.0021	0.91	5.29	5.93	1121
11750547_a_at	GALNT14	UDP-N-acetyl-alpha-D-galactosamine:polypeptide N-acetylgalactosaminyltransferase 14 (GalNAc-T14)	0.0021	0.91	2.13	1.74	-1224
11718291_a_at	HK1	hexokinase 1	0.0022	0.91	6.45	5.96	-1082
11725871_a_at	ZNF616	zinc finger protein 616	0.0022	0.91	5.41	5.02	-1078
11720250_a_at	RWDD1	RWD domain containing 1	0.0023	0.91	6.91	7.34	1062
11715718_a_at	ZNHIT1	zinc finger, HIT-type containing 1	0.0023	0.91	5.68	6.17	1086
11758693_s_at	PSME2	proteasome (prosome, macropain) activator subunit 2 (PA28 beta)	0.0023	0.91	9.5	9.95	1047
11716607_a_at	TCEB2	transcription elongation factor B (SIII), polypeptide 2 (18kDa, elongin B)	0.0024	0.91	8.72	9.04	1037
11727026_a_at	NDUFB5	NADH dehydrogenase (ubiquinone) 1 beta subcomplex, 5, 16kDa	0.0024	0.91	6.55	6.98	1066
11756890_s_at	ATP5A1	ATP synthase, H+ transporting, mitochondrial F1 complex, alpha subunit 1, cardiac muscle	0.0024	0.91	8.08	8.45	1046
11720698_a_at	RUFY1	RUN and FYVE domain containing 1	0.0024	0.91	5.09	5.46	1073
11749513_x_at	NEK8	NIMA (never in mitosis gene a)- related kinase 8	0.0025	0.91	4.21	3.58	-1176
11718739_a_at	ST3GAL1	ST3 beta-galactoside alpha-2,3-sialyltransferase 1	0.0025	0.91	5.02	4.55	-1103
11725659_a_at	MTFR1	mitochondrial fission regulator 1	0.0025	0.91	3.62	4.24	1171
11754558_a_at	FAM71E1	family with sequence similarity 71, member E1	0.0025	0.91	2.01	1.66	-1211
11716792_s_at	RCN1	reticulocalbin 1, EF-hand calcium binding domain	0.0025	0.91	6.86	7.39	1077
11724756_s_at	FAM53C	family with sequence similarity 53, member C	0.0025	0.91	4.04	4.6	1139
11744276_a_at	CAPG	capping protein (actin filament), gelsolin-like	0.0026	0.91	5.78	6.31	1092
11736282_a_at	PDLIM5	PDZ and LIM domain 5	0.0026	0.91	2.9	3.56	1228
11716261_a_at	AP2B1	adaptor-related protein complex 2, beta 1 subunit	0.0027	0.91	3.11	3.82	1228
11726181_at	SMYD4	SET and MYND domain containing 4	0.0027	0.91	4.26	3.78	-1127
11746585_a_at	NFATC1	nuclear factor of activated T-cells, cytoplasmic, calcineurin-dependent 1	0.0027	0.91	2.74	2.15	-1274
11731181_a_at	EPSTI1	epithelial stromal interaction 1 (breast)	0.0027	0.91	4.5	5.3	1178
11758928_at	NLN	neurolysin (metallopeptidase M3 family)	0.0027	0.91	4.48	5.1	1138
11736540_s_at	TMEM170A	transmembrane protein 170A	0.0027	0.91	4.44	5.03	1133
11738855_a_at	ACVR1B	activin A receptor, type IB	0.0028	0.91	4.58	3.95	-1159
11763284_a_at	RPS28	ribosomal protein S28	0.0028	0.91	2.96	2.54	-1165
11759564_x_at	RPS2	ribosomal protein S2	0.0028	0.91	7.96	8.41	1057
11733248_a_at	SYS1	SYS1 Golgi-localized integral membrane protein homolog (S. cerevisiae)	0.0028	0.91	3.46	4.2	1214
11741683_a_at	ATG4A	autophagy related 4A, cysteine peptidase	0.0029	0.91	2.57	3.12	1214
11737479_a_at	PON2	paraoxonase 2	0.0029	0.91	2.17	2.96	1364
11717740_a_at	FUCA2	fucosidase, alpha-L- 2, plasma	0.0029	0.91	6.61	7.14	1.08
11724800_a_at	QPRT	quinolinate phosphoribosyltransferase	0.0029	0.91	3.29	2.81	-1171
11756446_a_at	PITHD1	PITH (C-terminal proteasome-interacting domain of thioredoxin-like) domain containing 1	0.0029	0.91	4.75	5.42	1141
11763828_a_at	DPEP1	dipeptidase 1 (renal)	0.003	0.91	3.97	3.47	-1144
11716176_s_at	METAP2	methionyl aminopeptidase 2	0.003	0.91	2.78	3.23	1162
11732783_at	RGSL1	regulator of G-protein signaling like 1	0.003	0.91	2	1.59	-1258
11724825_a_at	DOLK	dolichol kinase	0.0031	0.91	3.67	3.19	-1.15
11761520_x_at	ZNF417/ZNF587	zinc finger protein 587	0.0031	0.91	5.1	4.31	-1183
11742361_at	OR4C13	olfactory receptor, family 4, subfamily C, member 13	0.0031	0.91	1.66	1.36	-1221
11719491_a_at	IFI35	interferon-induced protein 35	0.0031	0.91	5.4	6.11	1131
11746616_a_at	WSB1	WD repeat and SOCS box containing 1	0.0031	0.91	9.69	9.29	-1043
11726287_a_at	WARS	tryptophanyl-tRNA synthetase	0.0031	0.91	7.94	8.35	1052
11755489_a_at	EXOC7	exocyst complex component 7	0.0032	0.91	4.77	5.37	1126
11760801_x_at	SPHK2	sphingosine kinase 2	0.0032	0.91	3.08	2.58	-1194
11721243_a_at	LAP3	leucine aminopeptidase 3	0.0032	0.91	5.78	6.53	1.13
11748628_a_at	ZNF252P	zinc finger protein 252, pseudogene	0.0032	0.91	3.69	2.97	-1242
11753211_x_at	DHRS4	dehydrogenase/reductase (SDR family) member 4	0.0032	0.91	6.18	6.51	1053
11728354_a_at	CHCHD5	coiled-coil-helix-coiled-coil-helix domain containing 5	0.0032	0.91	3.71	4.13	1113
11733952_at	GBP4	guanylate binding protein 4	0.0032	0.91	4.7	5.41	1151
11756497_a_at	VWCE	von Willebrand factor C and EGF domains	0.0033	0.91	3.06	2.69	-1138
11759793_x_at	FAM71D	family with sequence similarity 71, member D	0.0033	0.91	3.18	2.91	-1093
11736231_at	ZNF362	zinc finger protein 362	0.0033	0.91	5.95	5.66	-1051
11729510_a_at	WDR33	WD repeat domain 33	0.0033	0.91	2.15	1.71	-1257
11744434_a_at	PARP9	poly (ADP-ribose) polymerase family, member 9	0.0034	0.91	4.15	5.37	1294
11743250_a_at	MMP2	matrix metallopeptidase 2 (gelatinase A, 72kDa gelatinase, 72kDa type IV collagenase)	0.0034	0.91	2.49	2.21	-1127
11733645_a_at	KYNU	kynureninase	0.0034	0.91	3.39	2.6	-1304
11744486_x_at	WDR81	WD repeat domain 81	0.0034	0.91	4.26	4.71	1106
11723296_x_at	GSTM4	glutathione S-transferase mu 4	0.0034	0.91	2.56	3.22	1258
11727471_a_at	CYP2C9	cytochrome P450, family 2, subfamily C, polypeptide 9	0.0034	0.91	2.01	1.74	-1155
11723974_a_at	APOL3	apolipoprotein L, 3	0.0034	0.91	6.92	7.52	1087
11755720_a_at	PRSS27	protease, serine 27	0.0035	0.91	1.87	1.53	-1222
11753899_a_at	DLEU1	deleted in lymphocytic leukemia 1 (non-protein coding)	0.0035	0.91	2.8	2.31	-1212
11755432_a_at	EIF2C1	eukaryotic translation initiation factor 2C, 1	0.0035	0.91	5.29	4.99	-1.06
11748998_a_at	SORCS2	sortilin-related VPS10 domain containing receptor 2	0.0036	0.91	2.06	2.31	1121
11731275_at	CLEC4G	C-type lectin domain family 4, member G	0.0036	0.91	4.17	3.5	-1191
11716208_s_at	GLUD1	glutamate dehydrogenase 1	0.0036	0.91	4.07	4.67	1147
11735033_a_at	SNF8	SNF8, ESCRT-II complex subunit, homolog (S. cerevisiae)	0.0037	0.91	7.34	7.78	1.06
11731684_at	RIF1	RAP1 interacting factor homolog (yeast)	0.0038	0.91	4.79	5.46	1.14
11734636_x_at	KRTAP10-5	keratin associated protein 10-5	0.0038	0.91	3.46	3.03	-1142
11755088_a_at	MYO9A	myosin IXA	0.0038	0.91	2.3	1.9	-1211
11727510_at	UBN2	ubinuclein 2	0.0038	0.91	4.3	3.65	-1178
11716228_x_at	MPDU1	mannose-P-dolichol utilization defect 1	0.0038	0.91	5.27	5.68	1078
11718641_a_at	NDST2	N-deacetylase/N-sulfotransferase (heparan glucosaminyl) 2	0.0038	0.91	4.92	5.42	1102
11738630_a_at	RBL1	retinoblastoma-like 1 (p107)	0.0038	0.91	2.3	1.7	-1353
11732905_a_at	CABLES1	Cdk5 and Abl enzyme substrate 1	0.0039	0.91	3.09	2.65	-1166
11721303_at	CLEC2B	C-type lectin domain family 2, member B	0.0039	0.91	5.35	6.08	1136
11729166_a_at	DCTD	dCMP deaminase	0.0039	0.91	5.25	4.86	-1.08
11729138_a_at	SLAMF7	SLAM family member 7	0.004	0.91	2.58	3.38	1.31
11750368_a_at	KRTAP5-2	keratin associated protein 5-2	0.004	0.91	3.03	2.53	-1198
11744626_a_at	RPAIN	RPA interacting protein	0.004	0.91	3.94	4.61	1.17
11758234_s_at	MED21	mediator complex subunit 21	0.004	0.91	2.87	3.52	1226
11728777_a_at	VDR	vitamin D (1,25- dihydroxyvitamin D3) receptor	0.0041	0.91	3.38	3.03	-1116
11722942_a_at	ATXN1	ataxin 1	0.0041	0.91	4.39	3.66	-1199
11722568_at	NT5C2	5'-nucleotidase, cytosolic II	0.0041	0.91	1.42	1.13	-1257
11732274_at	ELMOD2	ELMO/CED-12 domain containing 2	0.0042	0.91	2.96	2.56	-1156
11716286_at	VAMP3	vesicle-associated membrane protein 3 (cellubrevin)	0.0042	0.91	6.06	6.57	1084
11721785_a_at	ESR1	estrogen receptor 1	0.0042	0.91	2.02	2.39	1183
11725793_s_at	PTGER4	prostaglandin E receptor 4 (subtype EP4)	0.0042	0.91	6.3	6.98	1108
11719376_a_at	DAXX	death-domain associated protein	0.0042	0.91	5.13	5.66	1103
11740173_a_at	SOCS5	suppressor of cytokine signaling 5	0.0042	0.91	2.52	2.97	1179
11731816_at	FAM78B	family with sequence similarity 78, member B	0.0042	0.91	1.79	1.45	-1234
11754607_s_at	HSP90B1	heat shock protein 90kDa beta (Grp94), member 1	0.0042	0.91	7.45	7.95	1067
11747210_a_at	SRI	sorcin	0.0043	0.91	1.84	2.51	1364
11741162_a_at	SLC12A4	solute carrier family 12 (potassium/chloride transporters), member 4	0.0043	0.91	4.3	3.97	-1083
11719841_s_at	PHLDA3	pleckstrin homology-like domain, family A, member 3	0.0043	0.91	3	2.66	-1128
11756974_a_at	PLA2G4E	phospholipase A2, group IVE	0.0043	0.91	3.04	2.66	-1143
11756967_x_at	SUCLG2	succinate-CoA ligase, GDP-forming, beta subunit	0.0043	0.91	3.35	4.27	1275
11715671_x_at	IFITM1	interferon induced transmembrane protein 1	0.0044	0.91	5.09	5.95	1169
11715469_s_at	TXN	thioredoxin	0.0044	0.91	6.95	7.39	1063
11753964_x_at	HSPH1	heat shock 105kDa/110kDa protein 1	0.0045	0.91	3.73	4.52	1212
11745892_a_at	MTHFD2	methylenetetrahydrofolate dehydrogenase (NADP+ dependent) 2, methenyltetrahydrofolate cyclohydrolase	0.0045	0.91	5.71	6.44	1128
11717656_a_at	SPRED2	sprouty-related, EVH1 domain containing 2	0.0046	0.91	2.29	2.79	1218
11730292_a_at	ARHGAP5	Rho GTPase activating protein 5	0.0046	0.91	1.89	2.46	1302
11730323_at	RPS29	ribosomal protein S29	0.0046	0.91	7.23	7.65	1058
11730593_at	SLC16A12	solute carrier family 16, member 12 (monocarboxylic acid transporter 12)	0.0047	0.91	0.92	0.65	-1415
11757102_a_at	BOP1	block of proliferation 1	0.0047	0.91	4.93	4.53	-1088
11758001_s_at	YWHAQ	tyrosine 3-monooxygenase/tryptophan 5-monooxygenase activation protein, theta polypeptide	0.0047	0.91	5.46	6.03	1104
11736637_s_at	DENND4A	DENN/MADD domain containing 4A	0.0047	0.91	3.03	2.46	-1232
11720265_a_at	SLC24A6	solute carrier family 24 (sodium/lithium/calcium exchanger), member 6	0.0047	0.91	4.39	4	-1097
11762536_at	BAGE	B melanoma antigen	0.0048	0.91	1.21	0.88	-1375
11758017_x_at	PPIA	peptidylprolyl isomerase A (cyclophilin A)	0.0048	0.91	9.16	9.62	1.05
11745318_x_at	LOC145757	uncharacterized LOC145757	0.0048	0.91	2.56	2.27	-1128
11740084_x_at	LGALS9C	lectin, galactoside-binding, soluble, 9C	0.0048	0.91	4.66	4.99	1071
11715623_s_at	RNF114	ring finger protein 114	0.0048	0.91	7.76	8.12	1046
11762968_a_at	MEI1	meiosis inhibitor 1	0.0048	0.91	2.92	2.09	-1397
11752930_a_at	GBP1	guanylate binding protein 1, interferon-inducible	0.0049	0.91	2.97	4.24	1428
11733036_a_at	CEBPZ	CCAAT/enhancer binding protein (C/EBP), zeta	0.0049	0.91	6.17	6.58	1066
11724402_s_at	HS3ST2	heparan sulfate (glucosamine) 3-O-sulfotransferase 2	0.0049	0.91	1.28	0.99	-1293
11761680_at	MLH3	mutL homolog 3 (E. coli)	0.0049	0.91	4.38	3.99	-1098
11759707_at	ASPH	aspartate beta-hydroxylase	0.005	0.91	3.35	2.49	-1345
11757272_a_at	JTB	jumping translocation breakpoint	0.005	0.91	6.79	7.27	1071
11725976_a_at	WDR91	WD repeat domain 91	0.005	0.91	4.41	4.86	1102
11721787_a_at	C1orf226	chromosome 1 open reading frame 226	0.005	0.91	1.52	1.15	-1322
11719971_at	PACSIN3	protein kinase C and casein kinase substrate in neurons 3	0.005	0.91	3.83	3.18	-1204
11757293_x_at	MRPL18	mitochondrial ribosomal protein L18	0.0051	0.91	5.6	6.22	1111
11717311_s_at	FBXO7	F-box protein 7	0.0051	0.91	5.89	6.34	1076
11749823_a_at	SLC6A9	solute carrier family 6 (neurotransmitter transporter, glycine), member 9	0.0051	0.91	1.62	1.27	-1276
11731404_at	ATP6V1G1	ATPase, H+ transporting, lysosomal 13kDa, V1 subunit G1	0.0052	0.91	0.82	1.09	1329
11717046_at	C11orf95	chromosome 11 open reading frame 95	0.0053	0.91	2.58	3.32	1287
11740584_x_at	PACRGL	PARK2 co-regulated-like	0.0053	0.91	4.83	4.35	-1.11
11748149_a_at	FNBP1	formin binding protein 1	0.0053	0.91	8.46	8.07	-1048
11740868_a_at	LDLRAD1	low density lipoprotein receptor class A domain containing 1	0.0053	0.91	1.61	1.3	-1238
11727942_a_at	FPR3	formyl peptide receptor 3	0.0054	0.91	1.93	2.43	1259
11731601_a_at	SHCBP1L	SHC SH2-domain binding protein 1-like	0.0054	0.91	1.23	0.9	-1367
11754209_a_at	SLC44A2	solute carrier family 44, member 2	0.0054	0.91	5.97	5.51	-1083
11721412_a_at	BSPRY	B-box and SPRY domain containing	0.0054	0.91	2.12	1.78	-1191
11729713_x_at	SPRR2A	small proline-rich protein 2A	0.0054	0.91	1.52	1.24	-1226
11743844_a_at	PROC	protein C (inactivator of coagulation factors Va and VIIIa)	0.0054	0.91	1.58	1.35	-1.17
11745343_a_at	FAM53B	family with sequence similarity 53, member B	0.0054	0.91	3.86	3.38	-1142
11735793_a_at	GPR132	G protein-coupled receptor 132	0.0055	0.91	3.13	2.76	-1134
11753939_x_at	PSMB10	proteasome (prosome, macropain) subunit, beta type, 10	0.0055	0.91	6.1	6.36	1043
11739806_a_at	RASAL2	RAS protein activator like 2	0.0055	0.91	2.92	2.54	-1.15
11715401_s_at	ILF2	interleukin enhancer binding factor 2, 45kDa	0.0055	0.91	5.59	6.15	1.1
11755791_a_at	SASS6	spindle assembly 6 homolog (C. elegans)	0.0055	0.91	2.01	2.43	1209
11760151_x_at	LOC730098	uncharacterized LOC730098	0.0056	0.91	3.55	3.11	-1141
11757351_a_at	TAP1	transporter 1, ATP-binding cassette, sub-family B (MDR/TAP)	0.0056	0.91	6.16	6.64	1078
11721507_at	DVL3	dishevelled, dsh homolog 3 (Drosophila)	0.0056	0.91	5.21	5.93	1138
11730599_at	KRT74	keratin 74	0.0056	0.91	3.08	2.81	-1096
11732474_at	ALPI	alkaline phosphatase, intestinal	0.0056	0.91	2.59	2.15	-1205
11751909_at	LAMC3	laminin, gamma 3	0.0056	0.91	2.54	2.16	-1176
11719108_a_at	FHL3	four and a half LIM domains 3	0.0056	0.91	5.22	4.91	-1063
11744700_x_at	TDP1	tyrosyl-DNA phosphodiesterase 1	0.0057	0.91	2.23	2.62	1175
11748017_a_at	PECR	peroxisomal trans-2-enoyl-CoA reductase	0.0057	0.91	2.85	2.29	-1245
11741614_x_at	KLC2	kinesin light chain 2	0.0058	0.91	4.02	3.7	-1086
11742487_a_at	MAPK14	mitogen-activated protein kinase 14	0.0058	0.91	5.99	5.33	-1124
11734790_at	SRR	serine racemase	0.0058	0.91	2.69	2.19	-1228
11759442_s_at	DDR2	discoidin domain receptor tyrosine kinase 2	0.0059	0.91	1.33	1.11	-1198
11745251_a_at	CNTNAP2	contactin associated protein-like 2	0.0059	0.91	2.5	2.13	-1174
11758115_s_at	PTBP2	polypyrimidine tract binding protein 2	0.0059	0.91	3.12	3.76	1205
11756565_x_at	IDH3A	isocitrate dehydrogenase 3 (NAD+) alpha	0.0059	0.91	5.48	5.85	1068
11743658_at	H2AFY2	H2A histone family, member Y2	0.006	0.91	1.71	2.13	1246
11760331_a_at	KIAA1704	KIAA1704	0.006	0.91	3.67	3.05	-1203
11756415_x_at	RBM6	RNA binding motif protein 6	0.006	0.91	6.15	6.7	1089
11762050_x_at	ZFYVE28	zinc finger, FYVE domain containing 28	0.0061	0.91	3.23	2.77	-1166
11734739_a_at	PHYHIPL	phytanoyl-CoA 2-hydroxylase interacting protein-like	0.0061	0.91	2.07	1.78	-1163
11727070_a_at	ORC5	origin recognition complex, subunit 5	0.0061	0.91	2.06	2.64	1282
11716938_a_at	SEC61B	Sec61 beta subunit	0.0061	0.91	6.18	6.61	1.07
11754880_x_at	DOCK9	dedicator of cytokinesis 9	0.0062	0.91	1.33	1.03	-1291
11736793_a_at	NXT2	nuclear transport factor 2-like export factor 2	0.0062	0.91	1.93	2.35	1218
11717430_s_at	COX7A1	cytochrome c oxidase subunit VIIa polypeptide 1 (muscle)	0.0062	0.91	1.84	1.56	-1179
11722292_a_at	NYNRIN	NYN domain and retroviral integrase containing	0.0063	0.91	1.86	1.48	-1257
11731947_at	PAQR9	progestin and adipoQ receptor family member IX	0.0063	0.91	1.52	1.17	-1299
11753991_x_at	MYL6B	myosin, light chain 6B, alkali, smooth muscle and non-muscle	0.0063	0.91	5.26	5.94	1129
11757414_x_at	PUF60	poly-U binding splicing factor 60KDa	0.0063	0.91	6.33	6.8	1074
11721095_x_at	SLC39A7	solute carrier family 39 (zinc transporter), member 7	0.0063	0.91	5.33	4.82	-1106
11763743_at	NICN1	nicolin 1	0.0064	0.91	3.48	2.99	-1164
11757672_s_at	MRPS17	mitochondrial ribosomal protein S17	0.0064	0.91	3.17	3.78	1192
11728988_at	FAHD2B	fumarylacetoacetate hydrolase domain containing 2B	0.0064	0.91	1.31	1.83	1397
11764117_s_at	SMARCA5	SWI/SNF related, matrix associated, actin dependent regulator of chromatin, subfamily a, member 5	0.0064	0.91	5.81	6.32	1088
11760519_at	NSD1	nuclear receptor binding SET domain protein 1	0.0064	0.91	1.31	1.01	-1297
11738580_at	OR8D2	olfactory receptor, family 8, subfamily D, member 2	0.0064	0.91	1.54	1.21	-1273
11750935_a_at	BMP6	bone morphogenetic protein 6	0.0065	0.91	2.13	1.76	-1.21
11758394_s_at	PARM1	prostate androgen-regulated mucin-like protein 1	0.0065	0.91	2.54	2.9	1142
11722562_s_at	CDK4	cyclin-dependent kinase 4	0.0065	0.91	3.83	4.32	1128
11717691_a_at	ANKRD13A	ankyrin repeat domain 13A	0.0065	0.91	4.04	4.73	1171
11726619_s_at	C1GALT1C1	C1GALT1-specific chaperone 1	0.0065	0.91	4.12	4.71	1143
11722722_a_at	UNC13D	unc-13 homolog D (C. elegans)	0.0065	0.91	3.9	3.61	-1.08
11717942_at	EIF2B1	eukaryotic translation initiation factor 2B, subunit 1 alpha, 26kDa	0.0065	0.91	4.95	5.38	1087
11758058_s_at	DPY19L4	dpy-19-like 4 (C. elegans)	0.0065	0.91	3.71	3.07	-1208
11735682_at	XKR7	XK, Kell blood group complex subunit-related family, member 7	0.0065	0.91	3.44	3.05	-1128
11722857_a_at	ZNF395	zinc finger protein 395	0.0066	0.91	5.25	4.82	-1089
11747009_a_at	MTRF1	mitochondrial translational release factor 1	0.0066	0.91	4.25	4.7	1106
11718336_x_at	LMOD1	leiomodin 1 (smooth muscle)	0.0066	0.91	3.39	3.12	-1087
11737053_s_at	HSPD1	heat shock 60kDa protein 1 (chaperonin)	0.0067	0.91	6.55	7.33	1119
11728840_at	TMCC3	transmembrane and coiled-coil domain family 3	0.0067	0.91	2.81	2.35	-1196
11716554_a_at	HLA-DMA	major histocompatibility complex, class II, DM alpha	0.0067	0.91	7.63	7.92	1038
11729519_x_at	PPIL2	peptidylprolyl isomerase (cyclophilin)-like 2	0.0067	0.91	4.06	4.51	1111
11734095_x_at	ZNF845	zinc finger protein 845	0.0068	0.91	1.82	1.5	-1213
11723699_s_at	OAS3	2'-5'-oligoadenylate synthetase 3, 100kDa	0.0068	0.91	8.11	8.89	1096
11739770_s_at	TMOD2	tropomodulin 2 (neuronal)	0.0068	0.91	3.36	3.96	1179
11752356_a_at	ABCC4	ATP-binding cassette, sub-family C (CFTR/MRP), member 4	0.0068	0.91	3.25	2.44	-1332
11757790_s_at	PCDH17	protocadherin 17	0.0069	0.91	1.25	1.03	-1214
11719149_a_at	SAP130	Sin3A-associated protein, 130kDa	0.0069	0.91	4.74	5.18	1093
11728912_at	CDK5R2	cyclin-dependent kinase 5, regulatory subunit 2 (p39)	0.0069	0.91	3.15	2.78	-1133
11732730_at	AJAP1	adherens junctions associated protein 1	0.007	0.91	1.95	1.62	-1204
11727946_at	SHPK	sedoheptulokinase	0.007	0.91	2.03	2.52	1241
11722734_at	APPL1	adaptor protein, phosphotyrosine interaction, PH domain and leucine zipper containing 1	0.007	0.91	6.57	6.23	-1055
11741049_s_at	TMEM100	transmembrane protein 100	0.0071	0.91	1.36	1.07	-1271
11748870_x_at	CLN3	ceroid-lipofuscinosis, neuronal 3	0.0071	0.91	4.39	4	-1097
11724723_a_at	HSPA2	heat shock 70kDa protein 2	0.0071	0.91	1.92	1.61	-1193
11724491_at	NUDCD2	NudC domain containing 2	0.0072	0.91	5.28	5.94	1125
11735396_at	ZNF70	zinc finger protein 70	0.0072	0.91	4.12	3.69	-1117
11761242_x_at	MAGED2	melanoma antigen family D, 2	0.0072	0.91	2.86	2.37	-1207
11753114_a_at	KCTD7	potassium channel tetramerisation domain containing 7	0.0072	0.91	3.13	2.77	-1.13
11745287_a_at	SLFN13	schlafen family member 13	0.0072	0.91	2.06	1.58	-1304
11762600_a_at	SEC31B	SEC31 homolog B (S. cerevisiae)	0.0073	0.91	3.33	3.75	1126
11763007_x_at	RPS6	ribosomal protein S6	0.0073	0.91	9.96	10.25	1029
11753733_x_at	PAOX	polyamine oxidase (exo-N4-amino)	0.0074	0.91	1.98	2.61	1318
11746004_a_at	LTBP1	latent transforming growth factor beta binding protein 1	0.0074	0.91	3.23	2.79	-1158
11723575_x_at	MAPKAP1	mitogen-activated protein kinase associated protein 1	0.0074	0.91	4.17	4.52	1084
11744571_a_at	PDSS2	prenyl (decaprenyl) diphosphate synthase, subunit 2	0.0074	0.91	1.74	2.16	1241
11757372_a_at	NUDT1	nudix (nucleoside diphosphate linked moiety X)-type motif 1	0.0074	0.91	5.91	6.36	1076
11744560_s_at	IFT20	intraflagellar transport 20 homolog (Chlamydomonas)	0.0074	0.91	6.39	6.92	1083
11726602_at	DARS2	aspartyl-tRNA synthetase 2, mitochondrial	0.0074	0.91	4.57	4.05	-1128
11750474_a_at	CABP4	calcium binding protein 4	0.0074	0.91	3.67	3.29	-1116
11739132_a_at	NOL10	nucleolar protein 10	0.0075	0.91	5.33	5.74	1077
11748782_a_at	CASP9	caspase 9, apoptosis-related cysteine peptidase	0.0075	0.91	3.74	4.41	1179
11762703_a_at	LOC100131726	HCC-related HCC-C11_v3	0.0075	0.91	1.8	1.47	-1224
11744168_at	DPT	dermatopontin	0.0075	0.91	2.09	1.81	-1155
11721763_at	ADRBK2	adrenergic, beta, receptor kinase 2	0.0075	0.91	7.84	7.52	-1043
11716540_a_at	SZRD1	SUZ RNA binding domain containing 1	0.0075	0.91	5.17	5.84	1.13
11726101_s_at	CALML3	calmodulin-like 3	0.0076	0.91	3.12	2.76	-1.13
11718327_a_at	WWC3	WWC family member 3	0.0076	0.91	3.14	3.56	1134
11758483_s_at	ARRDC4	arrestin domain containing 4	0.0076	0.91	4.85	5.46	1126
11758829_s_at	CHTOP	chromatin target of PRMT1	0.0077	0.91	4.99	5.29	1.06
11728302_at	TGFA	transforming growth factor, alpha	0.0077	0.91	2.34	1.98	-1182
11754205_a_at	KAT6B	K(lysine) acetyltransferase 6B	0.0077	0.91	4.74	5.28	1114
11758956_at	WWP1	WW domain containing E3 ubiquitin protein ligase 1	0.0077	0.91	2.15	2.6	1209
11749353_a_at	WDR41	WD repeat domain 41	0.0077	0.91	5.3	4.78	-1109
11728248_a_at	TSFM	Ts translation elongation factor, mitochondrial	0.0078	0.91	4.8	4.32	-1111
11740938_a_at	TGIF1	TGFB-induced factor homeobox 1	0.0078	0.91	5.36	5.92	1104
11741850_at	TCTE3	t-complex-associated-testis-expressed 3	0.0078	0.91	1.87	1.55	-1206
11755190_a_at	POLR1D	polymerase (RNA) I polypeptide D, 16kDa	0.0078	0.91	6.42	6.83	1064
11718101_at	CD59	CD59 molecule, complement regulatory protein	0.0079	0.91	3.98	4.47	1123
11719252_a_at	DNAJB5	DnaJ (Hsp40) homolog, subfamily B, member 5	0.0079	0.91	2.38	3.07	1.29
11726963_s_at	SGTB	small glutamine-rich tetratricopeptide repeat (TPR)-containing, beta	0.0079	0.91	3.99	4.66	1168
11723633_s_at	IRF2BPL	interferon regulatory factor 2 binding protein-like	0.008	0.91	8.68	9.18	1058
11729215_x_at	PIGX	phosphatidylinositol glycan anchor biosynthesis, class X	0.008	0.91	3.65	4.3	1178
11754950_a_at	SSR4	signal sequence receptor, delta	0.008	0.91	7.41	7.77	1049
11722818_a_at	GGH	gamma-glutamyl hydrolase (conjugase, folylpolygammaglutamyl hydrolase)	0.008	0.91	1.9	1.52	-1.25
11722655_s_at	STK17A	serine/threonine kinase 17a	0.0081	0.91	3.7	4.38	1184
11732508_s_at	ESYT3	extended synaptotagmin-like protein 3	0.0081	0.91	1.77	1.51	-1172
11715758_at	TTC1	tetratricopeptide repeat domain 1	0.0081	0.91	4.79	5.28	1102
11726567_a_at	EIF4G1	eukaryotic translation initiation factor 4 gamma, 1	0.0081	0.91	5.49	6.05	1102
11753282_a_at	CMTM4	CKLF-like MARVEL transmembrane domain containing 4	0.0081	0.91	3.67	3.19	-1.15
11718882_x_at	PSMC4	proteasome (prosome, macropain) 26S subunit, ATPase, 4	0.0082	0.91	6.21	6.55	1055
11722351_at	SRSF8	serine/arginine-rich splicing factor 8	0.0083	0.91	5.68	6.04	1063
11726872_a_at	LIPE	lipase, hormone-sensitive	0.0083	0.91	3.07	2.72	-1129
11745867_x_at	PSEN2	presenilin 2 (Alzheimer disease 4)	0.0084	0.91	3.76	3.14	-1197
11761212_at	CDC20	cell division cycle 20 homolog (S. cerevisiae)	0.0084	0.91	2.3	2	-1.15
11760810_at	BST2	bone marrow stromal cell antigen 2	0.0085	0.91	1.44	1.05	-1371
11734195_a_at	UNC5D	unc-5 homolog D (C. elegans)	0.0085	0.91	2.43	2.02	-1203
11749993_a_at	CCDC78	coiled-coil domain containing 78	0.0085	0.91	3.49	3.21	-1087
11735832_a_at	WHSC1	Wolf-Hirschhorn syndrome candidate 1	0.0085	0.91	3.68	3.21	-1146
11740655_at	GRIN2C	glutamate receptor, ionotropic, N-methyl D-aspartate 2C	0.0085	0.91	2.51	2.21	-1136
11754057_x_at	CRABP2	cellular retinoic acid binding protein 2	0.0085	0.91	1.46	1.84	1.26
11734017_a_at	UBQLN1	ubiquilin 1	0.0086	0.91	7.17	7.54	1052
11736563_at	ZNF518A	zinc finger protein 518A	0.0086	0.91	3.81	3.32	-1148
11746002_a_at	CASP4	caspase 4, apoptosis-related cysteine peptidase	0.0086	0.91	7.16	7.52	1.05
11722297_s_at	LRFN4	leucine rich repeat and fibronectin type III domain containing 4	0.0086	0.91	3.81	4.34	1139
11745197_s_at	LOC595101	smg-1 homolog, phosphatidylinositol 3-kinase-related kinase (C. elegans) pseudogene	0.0086	0.91	5.81	6.4	1102
11746750_a_at	MAPKBP1	mitogen-activated protein kinase binding protein 1	0.0086	0.91	3.52	3.16	-1114
11754038_a_at	CNBP	CCHC-type zinc finger, nucleic acid binding protein	0.0087	0.91	9.17	8.75	-1048
11754713_a_at	PLXNB1	plexin B1	0.0088	0.91	2.24	1.94	-1155
11758916_at	YY1	YY1 transcription factor	0.0088	0.91	4.73	5.2	1099
11718174_x_at	C1D	C1D nuclear receptor corepressor	0.0089	0.91	2.05	2.65	1293
11729660_a_at	AIFM3	apoptosis-inducing factor, mitochondrion-associated, 3	0.0089	0.91	3.15	3.81	1.21
11761278_at	FLT3LG	fms-related tyrosine kinase 3 ligand	0.0089	0.91	2.9	2.49	-1165
11717846_a_at	PLEKHJ1	pleckstrin homology domain containing, family J member 1	0.0089	0.91	4.37	4.84	1108
11738265_at	SHH	sonic hedgehog	0.0089	0.91	2.7	2.34	-1154
11752155_a_at	KDM4C	lysine (K)-specific demethylase 4C	0.009	0.91	4.77	4.31	-1107
11753978_a_at	FAM54B	family with sequence similarity 54, member B	0.009	0.91	4.53	4.96	1095
11744355_a_at	SUN2	Sad1 and UNC84 domain containing 2	0.009	0.91	5.56	5.12	-1086
11722422_a_at	PTRHD1	peptidyl-tRNA hydrolase domain containing 1	0.009	0.91	6.77	7.09	1047
11764058_at	PRNP	prion protein	0.0091	0.91	7.93	8.43	1063
11726355_at	ENPP1	ectonucleotide pyrophosphatase/phosphodiesterase 1	0.0092	0.91	1.96	2.23	1138
11727655_s_at	DST	dystonin	0.0092	0.91	2.59	3.1	1197
11718392_s_at	PREPL	prolyl endopeptidase-like	0.0092	0.91	5.05	4.58	-1103
11733267_a_at	PIRT	phosphoinositide-interacting regulator of transient receptor potential channels	0.0093	0.91	1.55	1.28	-1211
11744411_s_at	RSL24D1	ribosomal L24 domain containing 1	0.0093	0.91	8.64	9.19	1064
11743416_s_at	C5orf30	chromosome 5 open reading frame 30	0.0093	0.91	1.81	1.5	-1207
11746459_a_at	MLL3	myeloid/lymphoid or mixed-lineage leukemia 3	0.0093	0.91	7.08	6.68	-1.06
11715513_s_at	NDFIP1	Nedd4 family interacting protein 1	0.0094	0.91	8.54	8.86	1037
11762738_at	ASB14	ankyrin repeat and SOCS box containing 14	0.0094	0.91	3.29	2.73	-1205
11733925_a_at	RIOK1	RIO kinase 1 (yeast)	0.0094	0.91	4.97	5.34	1074
11728351_a_at	EFEMP2	EGF containing fibulin-like extracellular matrix protein 2	0.0094	0.91	5.72	5.07	-1128
11741555_s_at	LIPA	lipase A, lysosomal acid, cholesterol esterase	0.0094	0.91	6.8	7.36	1082
11753826_x_at	CTLA4	cytotoxic T-lymphocyte-associated protein 4	0.0095	0.91	2.34	1.95	-1.2
11719125_a_at	BRAT1	BRCA1-associated ATM activator 1	0.0095	0.91	4.03	3.65	-1104
11758855_at	ZNF689	zinc finger protein 689	0.0096	0.91	2.76	3.23	1.17
11756805_a_at	EHMT1	euchromatic histone-lysine N-methyltransferase 1	0.0096	0.91	4.63	4.09	-1132
11732120_a_at	DBN1	drebrin 1	0.0096	0.91	3.78	3.01	-1256
11729532_at	REM2	RAS (RAD and GEM)-like GTP binding 2	0.0096	0.91	2.25	1.92	-1172
11763223_at	GAP43	growth associated protein 43	0.0096	0.91	2.12	2.54	1198
11751421_x_at	ZCWPW1	zinc finger, CW type with PWWP domain 1	0.0097	0.91	4.52	4.08	-1108
11756903_a_at	HHAT	hedgehog acyltransferase	0.0097	0.91	2.26	3.01	1332
11733047_a_at	ABI1	abl-interactor 1	0.0097	0.91	5.07	5.37	1059
11761472_at	SLC35B3	solute carrier family 35, member B3	0.0097	0.91	4.63	4.29	-1079
11716712_s_at	TCEAL8	transcription elongation factor A (SII)-like 8	0.0097	0.91	4.12	4.79	1163
11764006_a_at	TXNL1	thioredoxin-like 1	0.0097	0.91	7.12	7.56	1062
11749204_a_at	LGI1	leucine-rich, glioma inactivated 1	0.0098	0.91	2.27	1.89	-1201
11719236_a_at	INTS1	integrator complex subunit 1	0.0098	0.91	3.95	3.45	-1145
11721706_at	GPAM	glycerol-3-phosphate acyltransferase, mitochondrial	0.0098	0.91	1.39	1.08	-1287
11725854_a_at	VWA8	von Willebrand factor A domain containing 8	0.0098	0.91	2.92	2.39	-1222
11718579_at	GSTM3	glutathione S-transferase mu 3 (brain)	0.0098	0.91	1.81	1.49	-1215
11758843_at	MIER2	mesoderm induction early response 1, family member 2	0.0099	0.91	2.58	2.22	-1162
11760482_x_at	NDUFS7	NADH dehydrogenase (ubiquinone) Fe-S protein 7, 20kDa (NADH-coenzyme Q reductase)	0.0099	0.91	3.71	4.11	1108
11741332_a_at	TMEM150B	transmembrane protein 150B	0.0099	0.91	3.1	2.83	-1095
11757361_x_at	PSMA2	proteasome (prosome, macropain) subunit, alpha type, 2	0.0099	0.91	8.1	8.59	1.06
11721716_s_at	ATRX	alpha thalassemia/mental retardation syndrome X-linked	0.0099	0.91	5.94	5.33	-1114
11745650_a_at	ADAMTSL1	ADAMTS-like 1	0.0099	0.91	2.33	1.96	-1189
11752746_a_at	PFKL	phosphofructokinase, liver	0.01	0.91	5.85	5.42	-1079
11760155_a_at	FUBP1	far upstream element (FUSE) binding protein 1	0.01	0.91	5.43	4.82	-1127
11744708_a_at	LYRM1	LYR motif containing 1	0.01	0.91	1.8	2.33	1294
11758134_s_at	PPM1H	protein phosphatase, Mg2+/Mn2+ dependent, 1H	0.01	0.91	2.62	3.07	1172
11719447_s_at	GBP2	guanylate binding protein 2, interferon-inducible	0.01	0.91	8.23	8.61	1046
11717671_a_at	SF3B14	splicing factor 3B, 14 kDa subunit	0.01	0.91	6.27	6.63	1057
11735948_a_at	ANAPC7	anaphase promoting complex subunit 7	0.01	0.91	3.1	2.57	-1206
11762345_x_at	NEDD8	neural precursor cell expressed, developmentally down-regulated 8	0.01	0.91	3.38	3.13	-1.08
11761871_at	LOC100131826	TSSP3028	0.01	0.91	3.76	3.05	-1233
11719820_s_at	CLN5	ceroid-lipofuscinosis, neuronal 5	0.01	0.91	5.86	5.47	-1071
11748695_a_at	SYNGR1	synaptogyrin 1	0.01	0.91	2.78	3.45	1241
11730963_a_at	ZNF280D	zinc finger protein 280D	0.01	0.91	3.36	3.95	1176
11728475_at	CLHC1	clathrin heavy chain linker domain containing 1	0.01	0.91	1.66	1.3	-1277
11754326_a_at	GPATCH8	G patch domain containing 8	0.01	0.91	5.33	5.77	1083
11729591_x_at	KLK2	kallikrein-related peptidase 2	0.01	0.91	2.35	2.06	-1141
11731988_a_at	FAM19A3	family with sequence similarity 19 (chemokine (C-C motif)-like), member A3	0.01	0.91	2.43	2.12	-1146
11716351_s_at	HSPE1	heat shock 10kDa protein 1 (chaperonin 10)	0.01	0.91	8.31	8.75	1053
11723125_s_at	MORC3	MORC family CW-type zinc finger 3	0.01	0.91	3.61	4.2	1163
11744970_a_at	CD1A	CD1a molecule	0.011	0.91	4.16	4.66	1.12
11732232_x_at	ORAI2	ORAI calcium release-activated calcium modulator 2	0.011	0.91	5.17	4.58	-1129
11722148_a_at	YTHDC2	YTH domain containing 2	0.011	0.91	3.68	4.01	1.09
11746332_s_at	PRDM15	PR domain containing 15	0.011	0.91	4.52	4.18	-1081
11740637_at	GPR19	G protein-coupled receptor 19	0.011	0.91	1.32	1.05	-1257
11751784_a_at	HCN3	hyperpolarization activated cyclic nucleotide-gated potassium channel 3	0.011	0.91	2.28	2.04	-1118
11757000_a_at	STYXL1	serine/threonine/tyrosine interacting-like 1	0.011	0.91	5.69	5.11	-1114
11715952_a_at	MBTPS1	membrane-bound transcription factor peptidase, site 1	0.011	0.91	4.42	4.89	1106
11749618_x_at	LILRA2	leukocyte immunoglobulin-like receptor, subfamily A (with TM domain), member 2	0.011	0.91	5.87	6.25	1065
11728175_x_at	BMP8A	bone morphogenetic protein 8a	0.011	0.91	2.13	1.59	-1.34
11748293_x_at	B4GALT7	xylosylprotein beta 1,4-galactosyltransferase, polypeptide 7	0.011	0.91	2.43	2.06	-1.18
11754335_a_at	TXNRD3	thioredoxin reductase 3	0.011	0.91	2.03	1.77	-1147
11760329_at	RCBTB1	regulator of chromosome condensation (RCC1) and BTB (POZ) domain containing protein 1	0.011	0.91	3.29	2.74	-1201
11760031_s_at	NSUN5P1	NOP2/Sun domain family, member 5 pseudogene 1	0.011	0.91	3.57	3.09	-1155
11719325_s_at	KDM1A	lysine (K)-specific demethylase 1A	0.011	0.91	4.29	4.82	1124
11743271_s_at	RSRC2	arginine/serine-rich coiled-coil 2	0.011	0.91	6.05	6.48	1071
11721749_s_at	INF2	inverted formin, FH2 and WH2 domain containing	0.011	0.91	3.29	3	-1097
11718925_a_at	WWP2	WW domain containing E3 ubiquitin protein ligase 2	0.011	0.91	4.71	4.26	-1106
11735459_at	FBXO39	F-box protein 39	0.011	0.91	2.59	2.36	-1097
11739737_at	DCUN1D2	DCN1, defective in cullin neddylation 1, domain containing 2 (S. cerevisiae)	0.011	0.91	3.86	3.38	-1142
11732550_at	PTGER2	prostaglandin E receptor 2 (subtype EP2), 53kDa	0.011	0.91	5.61	6.22	1109
11751605_a_at	SP140	SP140 nuclear body protein	0.011	0.91	1.87	2.52	1348
11717020_a_at	TMEM222	transmembrane protein 222	0.011	0.91	6.75	6.07	-1112
11735211_at	STYK1	serine/threonine/tyrosine kinase 1	0.011	0.91	2.43	2.14	-1136
11750111_a_at	VCL	vinculin	0.011	0.91	3.33	2.81	-1185
11763684_x_at	IGKV1-5	immunoglobulin kappa variable 1-5	0.011	0.91	3.41	3.88	1138
11763527_at	MAP2K5	mitogen-activated protein kinase kinase 5	0.011	0.91	2.64	1.88	-1404
11758614_s_at	FAM19A5	family with sequence similarity 19 (chemokine (C-C motif)-like), member A5	0.011	0.91	1.33	1.06	-1255
11756723_x_at	LDHA	lactate dehydrogenase A	0.011	0.91	7.29	7.66	1051
11736211_at	MRP63	mitochondrial ribosomal protein 63	0.011	0.91	3.79	4.42	1166
11725404_x_at	RPL13	ribosomal protein L13	0.011	0.91	6.95	7.38	1062
11760175_at	MNF1	mitochondrial nucleoid factor 1	0.011	0.91	2.89	3.35	1159
11722729_a_at	METTL23	methyltransferase like 23	0.011	0.91	4.62	5.38	1165
11716798_x_at	NDN	necdin homolog (mouse)	0.011	0.91	2.6	2.96	1138
11752045_a_at	SH3TC2	SH3 domain and tetratricopeptide repeats 2	0.011	0.91	3.16	2.84	-1113
11720072_a_at	RING1	ring finger protein 1	0.011	0.91	4.61	4.26	-1082
11760757_at	SLC18B1	solute carrier family 18, subfamily B, member 1	0.011	0.91	3.33	2.94	-1133
11750745_a_at	HSPA9	heat shock 70kDa protein 9 (mortalin)	0.011	0.91	6.03	6.43	1066
11721267_s_at	TMPRSS4	transmembrane protease, serine 4	0.011	0.91	1.59	1.82	1145
11723453_a_at	RIOK2	RIO kinase 2 (yeast)	0.011	0.91	3.29	3.64	1106
11756206_a_at	YIPF1	Yip1 domain family, member 1	0.011	0.91	4.97	5.51	1109
11717256_at	PIM1	pim-1 oncogene	0.012	0.91	4.72	5.79	1227
11744093_a_at	EEF1A2	eukaryotic translation elongation factor 1 alpha 2	0.012	0.91	3.5	3.79	1083
11735213_a_at	CCDC68	coiled-coil domain containing 68	0.012	0.91	1.11	0.74	-1.5
11753276_s_at	CYP4A11	cytochrome P450, family 4, subfamily A, polypeptide 11	0.012	0.91	2.25	1.94	-1.16
11756152_s_at	PCNP	PEST proteolytic signal containing nuclear protein	0.012	0.91	5.96	6.34	1064
11762751_x_at	WASH7P	WAS protein family homolog 7 pseudogene	0.012	0.91	3.2	2.6	-1231
11741729_a_at	LRTOMT	leucine rich transmembrane and 0-methyltransferase domain containing	0.012	0.91	4.01	3.74	-1072
11739076_x_at	NFE2L1	nuclear factor (erythroid-derived 2)-like 1	0.012	0.91	3.91	3.28	-1192
11749038_a_at	ARHGEF2	Rho/Rac guanine nucleotide exchange factor (GEF) 2	0.012	0.91	4.17	3.46	-1205
11737349_a_at	FGF20	fibroblast growth factor 20	0.012	0.91	1.86	1.62	-1148
11719092_at	DUSP26	dual specificity phosphatase 26 (putative)	0.012	0.91	3.24	2.98	-1087
11743619_a_at	DUS4L	dihydrouridine synthase 4-like (S. cerevisiae)	0.012	0.91	1.3	1.62	1246
11717603_a_at	SECISBP2	SECIS binding protein 2	0.012	0.91	3.39	3.12	-1087
11757135_x_at	SNORA49	small nucleolar RNA, H/ACA box 49	0.012	0.91	1.58	1.18	-1339
11725542_a_at	GATA4	GATA binding protein 4	0.012	0.91	2.59	2.27	-1141
11716448_a_at	NUDT9	nudix (nucleoside diphosphate linked moiety X)-type motif 9	0.012	0.91	5.14	5.59	1088
11736043_a_at	DCAF4	DDB1 and CUL4 associated factor 4	0.012	0.91	2.66	2.41	-1104
11758174_s_at	FAM222B	family with sequence similarity 222, member B	0.012	0.91	2.36	2.75	1165
11737922_a_at	SERPINB8	serpin peptidase inhibitor, clade B (ovalbumin), member 8	0.012	0.91	6.74	6.32	-1066
11738304_a_at	VAX1	ventral anterior homeobox 1	0.012	0.91	2.1	1.76	-1193
11763386_at	MBL1P	mannose-binding lectin (protein A) 1, pseudogene	0.012	0.91	4.12	3.86	-1067
11725462_at	MAU2	MAU2 chromatid cohesion factor homolog (C. elegans)	0.012	0.91	4.78	5.43	1136
11735603_a_at	OSBPL7	oxysterol binding protein-like 7	0.012	0.91	3.03	2.52	-1202
11729687_at	LYRM7	Lyrm7 homolog (mouse)	0.012	0.91	6.39	5.72	-1117
11725123_a_at	POLB	polymerase (DNA directed), beta	0.012	0.91	4.47	5.09	1139
11754283_s_at	RANBP2	RAN binding protein 2	0.012	0.91	5.61	6	1.07
11757670_a_at	UQCR10	ubiquinol-cytochrome c reductase, complex III subunit X	0.012	0.91	6.12	6.4	1046
11722679_a_at	PARP8	poly (ADP-ribose) polymerase family, member 8	0.012	0.91	6.11	6.42	1051
11733729_s_at	LGMN	legumain	0.012	0.91	2.96	3.75	1267
11749004_a_at	PEX6	peroxisomal biogenesis factor 6	0.012	0.91	3.87	3.4	-1138
11720490_at	ACTC1	actin, alpha, cardiac muscle 1	0.012	0.91	1.2	0.96	-1.25
11762736_at	BTNL9	butyrophilin-like 9	0.012	0.91	2.9	2.58	-1124
11755091_a_at	ABCA7	ATP-binding cassette, sub-family A (ABC1), member 7	0.013	0.91	4.38	3.85	-1138
11756053_a_at	LPP	LIM domain containing preferred translocation partner in lipoma	0.013	0.91	5.05	4.53	-1115
11759670_a_at	CEP57	centrosomal protein 57kDa	0.013	0.91	2.65	3.29	1242
11736446_x_at	PDCD7	programmed cell death 7	0.013	0.91	4.21	4.72	1121
11721957_at	YPEL2	yippee-like 2 (Drosophila)	0.013	0.91	5.32	5.69	1.07
11746554_a_at	SPARC	secreted protein, acidic, cysteine-rich (osteonectin)	0.013	0.91	4.49	3.54	-1268
11717903_s_at	IER3IP1	immediate early response 3 interacting protein 1	0.013	0.91	5.11	5.56	1088
11747594_x_at	SH3BGRL	SH3 domain binding glutamic acid-rich protein like	0.013	0.91	7.88	8.35	1.06
11719701_s_at	FARP1	FERM, RhoGEF (ARHGEF) and pleckstrin domain protein 1 (chondrocyte-derived)	0.013	0.91	3.67	2.84	-1292
11736900_a_at	COL27A1	collagen, type XXVII, alpha 1	0.013	0.91	2.47	2.12	-1165
11749060_a_at	LSP1	lymphocyte-specific protein 1	0.013	0.91	9.04	8.36	-1081
11760973_at	ARHGAP25	Rho GTPase activating protein 25	0.013	0.91	2.58	2.27	-1137
11747469_x_at	KDM2B	lysine (K)-specific demethylase 2B	0.013	0.91	4.4	3.96	-1111
11753856_a_at	CKS2	CDC28 protein kinase regulatory subunit 2	0.013	0.91	3.12	3.75	1202
11734034_a_at	FPR2	formyl peptide receptor 2	0.013	0.91	5.13	4.55	-1127
11734031_s_at	THAP5	THAP domain containing 5	0.013	0.91	1.89	2.4	1.27
11756211_s_at	C11orf73	chromosome 11 open reading frame 73	0.013	0.91	4.47	5.13	1148
11759742_at	TSHZ2	teashirt zinc finger homeobox 2	0.013	0.91	2.92	2.59	-1127
11738350_a_at	BCL2	B-cell CLL/lymphoma 2	0.013	0.91	4.5	5.48	1218
11754761_x_at	HMGN1	high mobility group nucleosome binding domain 1	0.013	0.91	7.36	7.67	1042
11744977_at	MGC45922	uncharacterized LOC284365	0.013	0.91	2	2.25	1125
11720746_s_at	BCL6	B-cell CLL/lymphoma 6	0.013	0.91	6.77	7.35	1086
11751949_x_at	FAM21A/FAM21C	family with sequence similarity 21, member C	0.013	0.91	3.98	4.68	1176
11718764_at	COX5B	cytochrome c oxidase subunit Vb	0.013	0.91	7.23	7.67	1061
11737986_s_at	ARHGAP11B	Rho GTPase activating protein 11B	0.013	0.91	3.57	3.07	-1163
11759522_a_at	ALKBH7	alkB, alkylation repair homolog 7 (E. coli)	0.013	0.91	4.56	4.97	1.09
11739527_a_at	SECTM1	secreted and transmembrane 1	0.013	0.91	4.53	4.88	1077
11760227_at	GNAI2	guanine nucleotide binding protein (G protein), alpha inhibiting activity polypeptide 2	0.013	0.91	4.13	3.73	-1107
11752434_a_at	EXT2	exostosin 2	0.013	0.91	5.89	5.23	-1126
11739100_a_at	CSTF1	cleavage stimulation factor, 3' pre-RNA, subunit 1, 50kDa	0.013	0.91	4.42	4.07	-1086
11734785_at	CLIC2	chloride intracellular channel 2	0.013	0.91	3.07	3.4	1107
11721513_a_at	NDEL1	nudE nuclear distribution E homolog (A. nidulans)-like 1	0.013	0.91	4.81	5.37	1116
11726680_s_at	HNRNPK	heterogeneous nuclear ribonucleoprotein K	0.013	0.91	8.32	8.7	1046
11754430_a_at	HPS6	Hermansky-Pudlak syndrome 6	0.013	0.91	3.29	3.04	-1082
11715979_x_at	BRK1	BRICK1, SCAR/WAVE actin-nucleating complex subunit	0.013	0.91	7.61	7.91	1039
11731808_at	CACNA1S	calcium channel, voltage-dependent, L type, alpha 1S subunit	0.013	0.91	2.95	2.56	-1152
11719791_s_at	GPRC5A	G protein-coupled receptor, family C, group 5, member A	0.013	0.91	1.48	1.78	1203
11741859_at	ZAR1	zygote arrest 1	0.014	0.91	1.58	1.28	-1234
11728785_a_at	BRF1	BRF1 homolog, subunit of RNA polymerase III transcription initiation factor IIIB (S. cerevisiae)	0.014	0.91	3.67	3.33	-1102
11755923_x_at	ARHGEF28	Rho guanine nucleotide exchange factor (GEF) 28	0.014	0.91	1.63	1.4	-1164
11740447_x_at	BTN3A1	butyrophilin, subfamily 3, member A1	0.014	0.91	6.22	6.6	1061
11763791_a_at	IL22RA1	interleukin 22 receptor, alpha 1	0.014	0.91	1.77	1.37	-1292
11757976_s_at	HTATSF1	HIV-1 Tat specific factor 1	0.014	0.91	6.76	7.2	1065
11740968_x_at	LOC391322	D-dopachrome tautomerase-like	0.014	0.91	1.78	1.48	-1203
11747808_a_at	WIPI1	WD repeat domain, phosphoinositide interacting 1	0.014	0.91	5.09	4.6	-1107
11756099_a_at	LDHB	lactate dehydrogenase B	0.014	0.91	8.01	8.4	1049
11716330_a_at	DNAJB6	DnaJ (Hsp40) homolog, subfamily B, member 6	0.014	0.91	3.08	2.55	-1208
11725271_a_at	PIGA	phosphatidylinositol glycan anchor biosynthesis, class A	0.014	0.91	3.56	4.03	1132
11717220_at	NFIB	nuclear factor I/B	0.014	0.91	1.86	2.07	1113
11753759_x_at	HINT1	histidine triad nucleotide binding protein 1	0.014	0.91	6.48	6.86	1059
11750520_x_at	ASMTL-AS1	ASMTL antisense RNA 1	0.014	0.91	4.15	3.74	-1.11
11722383_a_at	MDM1	Mdm1 nuclear protein homolog (mouse)	0.014	0.91	1.27	1.68	1323
11725316_x_at	VAPA	VAMP (vesicle-associated membrane protein)-associated protein A, 33kDa	0.014	0.91	2.23	1.88	-1186
11715957_s_at	PEPD	peptidase D	0.014	0.91	5.74	6.25	1089
11753887_x_at	TOMM5	translocase of outer mitochondrial membrane 5 homolog (yeast)	0.014	0.91	6.04	6.49	1075
11734247_at	KRT3	keratin 3	0.014	0.91	2.77	2.52	-1099
11751512_a_at	HEG1	HEG homolog 1 (zebrafish)	0.014	0.91	3.37	3.99	1184
11720707_at	BCCIP	BRCA2 and CDKN1A interacting protein	0.014	0.91	5.47	5.87	1073
11723234_at	IFI44L	interferon-induced protein 44-like	0.014	0.91	5.42	6.41	1183
11742982_a_at	DOPEY1	dopey family member 1	0.014	0.91	3.87	3.35	-1155
11739101_a_at	SYF2	SYF2 homolog, RNA splicing factor (S. cerevisiae)	0.014	0.91	7.25	7.67	1058
11720253_s_at	TOB1	transducer of ERBB2, 1	0.014	0.91	5.5	6.1	1109
11716462_a_at	RFXANK	regulatory factor X-associated ankyrin-containing protein	0.014	0.91	5.19	5.55	1069
11716951_at	NANS	N-acetylneuraminic acid synthase	0.014	0.91	5.61	5.93	1057
11723923_s_at	IPO13	importin 13	0.014	0.91	3.08	3.47	1127
11737864_x_at	PIGF	phosphatidylinositol glycan anchor biosynthesis, class F	0.014	0.91	1.99	2.38	1196
11757485_x_at	FAM129B	family with sequence similarity 129, member B	0.014	0.91	5.1	5.39	1057
11755126_s_at	AMD1	adenosylmethionine decarboxylase 1	0.014	0.91	7.18	7.56	1053
11744890_a_at	GTPBP4	GTP binding protein 4	0.014	0.91	6.98	7.44	1066
11747642_a_at	TMEM129	transmembrane protein 129	0.014	0.91	2.54	2.25	-1129
11746481_a_at	TMEM219	transmembrane protein 219	0.014	0.91	4.74	5.13	1082
11736577_a_at	IRAK1BP1	interleukin-1 receptor-associated kinase 1 binding protein 1	0.014	0.91	1.61	1.35	-1193
11725060_s_at	USP7	ubiquitin specific peptidase 7 (herpes virus-associated)	0.014	0.91	6.5	7	1077
11762261_x_at	HSPA8	heat shock 70kDa protein 8	0.014	0.91	8.04	8.5	1057
11739355_at	CHDH	choline dehydrogenase	0.014	0.91	2.76	2.43	-1136
11746397_x_at	PIGT	phosphatidylinositol glycan anchor biosynthesis, class T	0.014	0.91	5.96	5.67	-1051
11757613_x_at	EIF3K	eukaryotic translation initiation factor 3, subunit K	0.014	0.91	7.74	8.06	1041
11717092_s_at	EIF4G2	eukaryotic translation initiation factor 4 gamma, 2	0.014	0.91	7.25	7.86	1084
11716562_at	AIMP2	aminoacyl tRNA synthetase complex-interacting multifunctional protein 2	0.014	0.91	3.65	4.58	1255
11738677_a_at	OR8G1	olfactory receptor, family 8, subfamily G, member 1	0.014	0.91	1.69	1.38	-1225
11742146_at	OR51Q1	olfactory receptor, family 51, subfamily Q, member 1	0.014	0.91	1.66	1.37	-1212
11734383_a_at	AQP10	aquaporin 10	0.014	0.91	2.49	2.21	-1127
11728950_at	C3orf45	chromosome 3 open reading frame 45	0.014	0.91	3.21	3.66	1.14
11718864_s_at	SEC63	SEC63 homolog (S. cerevisiae)	0.014	0.91	5.62	5.92	1053
11738397_a_at	LHX6	LIM homeobox 6	0.014	0.91	2.51	2.22	-1131
11735938_a_at	C6orf25	chromosome 6 open reading frame 25	0.015	0.91	3.76	3.42	-1099
11736321_a_at	ANKRD26	ankyrin repeat domain 26	0.015	0.91	2.65	2.98	1125
11748088_a_at	AKAP1	A kinase (PRKA) anchor protein 1	0.015	0.91	5.26	4.94	-1065
11730012_s_at	KBTBD8	kelch repeat and BTB (POZ) domain containing 8	0.015	0.91	1.4	1.97	1407
11729338_x_at	PSTPIP2	proline-serine-threonine phosphatase interacting protein 2	0.015	0.91	5.57	6.1	1095
11754961_a_at	RNF220	ring finger protein 220	0.015	0.91	5.01	5.35	1068
11737683_at	CCNI2	cyclin I family, member 2	0.015	0.91	1.95	1.64	-1189
11745909_a_at	AKIP1	A kinase (PRKA) interacting protein 1	0.015	0.91	3.54	4.29	1212
11723649_x_at	CIAO1	cytosolic iron-sulfur protein assembly 1	0.015	0.91	4.94	5.3	1073
11729119_a_at	HSPA1A/HSPA1B	heat shock 70kDa protein 1A	0.015	0.91	4.81	6	1247
11750049_x_at	LILRB5	leukocyte immunoglobulin-like receptor, subfamily B (with TM and ITIM domains), member 5	0.015	0.91	3.44	3.12	-1103
11735852_s_at	OR10H1/OR10H5	olfactory receptor, family 10, subfamily H, member 1	0.015	0.91	3.38	3.14	-1076
11730090_a_at	TNFSF13	tumor necrosis factor (ligand) superfamily, member 13	0.015	0.91	7.69	7.98	1038
11746202_x_at	NAB1	NGFI-A binding protein 1 (EGR1 binding protein 1)	0.015	0.91	3.49	3.03	-1152
11725449_a_at	C2orf49	chromosome 2 open reading frame 49	0.015	0.91	5.35	5.83	1.09
11750110_s_at	TIAF1	TGFB1-induced anti-apoptotic factor 1	0.015	0.91	3.96	3.43	-1155
11734760_at	HIP1	huntingtin interacting protein 1	0.015	0.91	4.57	3.8	-1203
11730890_at	NSUN6	NOP2/Sun domain family, member 6	0.015	0.91	5.13	4.68	-1096
11720011_at	JARID2	jumonji, AT rich interactive domain 2	0.015	0.91	6.86	6.29	-1091
11746490_a_at	TRIM50	tripartite motif containing 50	0.015	0.91	4.13	3.83	-1078
11755278_a_at	CYP2S1	cytochrome P450, family 2, subfamily S, polypeptide 1	0.015	0.91	3.72	4.44	1194
11732145_a_at	PSMD8	proteasome (prosome, macropain) 26S subunit, non-ATPase, 8	0.015	0.91	6.14	6.52	1062
11745610_a_at	PDDC1	Parkinson disease 7 domain containing 1	0.015	0.91	2.93	2.63	-1114
11753052_a_at	TNK2	tyrosine kinase, non-receptor, 2	0.015	0.91	3.56	3.04	-1171
11721608_s_at	RAPGEF2	Rap guanine nucleotide exchange factor (GEF) 2	0.015	0.91	4.49	5.2	1158
11737891_a_at	PAX5	paired box 5	0.015	0.91	3.23	2.99	-1.08
11730422_at	FLVCR1	feline leukemia virus subgroup C cellular receptor 1	0.015	0.91	5.03	4.46	-1128
11721928_a_at	TMCC2	transmembrane and coiled-coil domain family 2	0.015	0.91	1.94	1.6	-1212
11758648_s_at	KCTD10	potassium channel tetramerisation domain containing 10	0.015	0.91	7.29	7.53	1033
11755684_s_at	CMPK1	cytidine monophosphate (UMP-CMP) kinase 1, cytosolic	0.015	0.91	5.94	6.32	1064
11756258_x_at	RPL8	ribosomal protein L8	0.015	0.91	9.24	9.53	1031
11763263_at	SRSF11	serine/arginine-rich splicing factor 11	0.015	0.91	5.56	6	1079
11758470_s_at	ACTN2	actinin, alpha 2	0.015	0.91	1.42	1.16	-1224
11754183_s_at	HMGB3	high mobility group box 3	0.015	0.91	3.51	2.69	-1305
11757847_s_at	UQCRFS1	ubiquinol-cytochrome c reductase, Rieske iron-sulfur polypeptide 1	0.015	0.91	6.8	7.11	1046
11735095_at	LEP	leptin	0.015	0.91	1.8	1.53	-1176
11726015_at	GPC6	glypican 6	0.015	0.91	1.01	0.81	-1247
11725126_a_at	TMEM147	transmembrane protein 147	0.015	0.91	5.55	6.06	1092
11738048_a_at	ELOVL7	ELOVL fatty acid elongase 7	0.015	0.91	2.48	2.18	-1138
11734302_at	MBL2	mannose-binding lectin (protein C) 2, soluble	0.015	0.91	1.86	1.58	-1177
11730448_a_at	DHRS12	dehydrogenase/reductase (SDR family) member 12	0.015	0.91	4.37	3.94	-1109
11737581_a_at	CAPN9	calpain 9	0.015	0.91	2.96	2.68	-1104
11744680_a_at	SLC7A11	solute carrier family 7 (anionic amino acid transporter light chain, xc- system), member 11	0.015	0.91	2.35	1.94	-1211
11745388_x_at	MEGF8	multiple EGF-like-domains 8	0.015	0.91	3.67	2.86	-1283
11762424_at	BRD4	bromodomain containing 4	0.015	0.91	3.94	3.65	-1079
11723025_at	FAM26F	family with sequence similarity 26, member F	0.015	0.91	7.48	8.12	1086
11745997_a_at	AP1G1	adaptor-related protein complex 1, gamma 1 subunit	0.015	0.91	5.71	5.36	-1065
11732039_at	TPD52L3	tumor protein D52-like 3	0.016	0.91	1.89	1.56	-1212
11753469_at	FLJ42393	uncharacterized LOC401105	0.016	0.91	3.62	3.2	-1131
11727099_a_at	NUMBL	numb homolog (Drosophila)-like	0.016	0.91	2.59	1.93	-1342
11754169_a_at	PPM1M	protein phosphatase, Mg2+/Mn2+ dependent, 1M	0.016	0.91	6.12	5.63	-1087
11731711_a_at	CACNB2	calcium channel, voltage-dependent, beta 2 subunit	0.016	0.91	2.09	1.45	-1441
11735872_at	PTF1A	pancreas specific transcription factor, 1a	0.016	0.91	2	1.74	-1149
11748191_a_at	ATCAY	ataxia, cerebellar, Cayman type	0.016	0.91	3.86	3.49	-1106
11753492_a_at	NUP37	nucleoporin 37kDa	0.016	0.91	3.56	3.08	-1156
11722156_a_at	PRKRA	protein kinase, interferon-inducible double stranded RNA dependent activator	0.016	0.91	3.61	4	1108
11737167_at	ANKRD34B	ankyrin repeat domain 34B	0.016	0.91	2.65	2.06	-1286
11718762_s_at	POMP	proteasome maturation protein	0.016	0.91	2.76	3.13	1134
11751476_a_at	INPP5B	inositol polyphosphate-5-phosphatase, 75kDa	0.016	0.91	3.94	3.46	-1139
11729270_x_at	ZNF414	zinc finger protein 414	0.016	0.91	2.63	2.26	-1164
11734099_at	ZNF578	zinc finger protein 578	0.016	0.91	1.18	0.93	-1269
11729869_a_at	EMILIN1	elastin microfibril interfacer 1	0.016	0.91	1.36	1.11	-1225
11720907_x_at	SEMA3F	sema domain, immunoglobulin domain (Ig), short basic domain, secreted, (semaphorin) 3F	0.016	0.91	4.45	4.07	-1093
11717828_a_at	LTBR	lymphotoxin beta receptor (TNFR superfamily, member 3)	0.016	0.91	4.72	5.11	1083
11757772_x_at	RPLP0	ribosomal protein, large, P0	0.016	0.91	8.9	9.33	1048
11715646_a_at	ADIPOR1	adiponectin receptor 1	0.016	0.91	5.65	6.16	1.09
11742554_at	OR13C4	olfactory receptor, family 13, subfamily C, member 4	0.016	0.91	2.34	2.07	-1.13
11759350_at	METTL20	methyltransferase like 20	0.016	0.91	1.58	2.09	1323
11718284_x_at	EIF4EBP1	eukaryotic translation initiation factor 4E binding protein 1	0.016	0.91	4.67	5.21	1116
11735295_a_at	LRRK2	leucine-rich repeat kinase 2	0.016	0.91	7.76	7.4	-1049
11727894_a_at	GKAP1	G kinase anchoring protein 1	0.016	0.91	1.04	1.51	1452
11755646_a_at	SIGLEC1	sialic acid binding Ig-like lectin 1, sialoadhesin	0.016	0.91	4.33	5.47	1263
11715372_a_at	MDH1	malate dehydrogenase 1, NAD (soluble)	0.016	0.91	4.25	5.12	1205
11758383_s_at	USP6NL	USP6 N-terminal like	0.016	0.91	5.29	5.84	1104
11763290_at	MRPS5	mitochondrial ribosomal protein S5	0.016	0.91	1.03	0.8	-1287
11721169_a_at	PYCARD	PYD and CARD domain containing	0.016	0.91	5.26	5.52	1049
11752027_a_at	DLEC1	deleted in lung and esophageal cancer 1	0.016	0.91	2.04	1.74	-1172
11717323_a_at	EZH1	enhancer of zeste homolog 1 (Drosophila)	0.016	0.91	4.08	3.3	-1236
11728496_a_at	GNRH1	gonadotropin-releasing hormone 1 (luteinizing-releasing hormone)	0.016	0.91	1.79	1.4	-1279
11735216_a_at	CHRNA5	cholinergic receptor, nicotinic, alpha 5 (neuronal)	0.016	0.91	1.95	1.67	-1168
11744710_a_at	TTLL4	tubulin tyrosine ligase-like family, member 4	0.016	0.91	4.42	3.98	-1111
11726102_a_at	PPP2R3A	protein phosphatase 2, regulatory subunit B'', alpha	0.016	0.91	1.83	1.47	-1245
11722432_at	C1orf27	chromosome 1 open reading frame 27	0.016	0.91	5.46	5.95	1.09
11727256_a_at	ZNF20	zinc finger protein 20	0.016	0.91	2.42	2.03	-1192
11750418_at	PLEKHD1	pleckstrin homology domain containing, family D (with coiled-coil domains) member 1	0.016	0.91	3.23	2.91	-1.11
11739931_x_at	MCM8	minichromosome maintenance complex component 8	0.016	0.91	1.29	1.58	1225
11725904_a_at	ZNF502	zinc finger protein 502	0.016	0.91	3.06	2.75	-1113
11742867_at	CDH6	cadherin 6, type 2, K-cadherin (fetal kidney)	0.016	0.91	1.38	1.1	-1255
11723847_a_at	ATP11C	ATPase, class VI, type 11C	0.016	0.91	3.46	4.03	1165
11744366_a_at	ZNFX1-AS1	ZNFX1 antisense RNA 1	0.016	0.91	9.36	9.72	1038
11752264_a_at	TRIM3	tripartite motif containing 3	0.016	0.91	3.22	2.43	-1325
11726081_a_at	CCNT2	cyclin T2	0.016	0.91	4.19	4.67	1115
11731076_a_at	LONRF1	LON peptidase N-terminal domain and ring finger 1	0.016	0.91	5.33	4.44	-1.2
11751839_a_at	MKL1	megakaryoblastic leukemia (translocation) 1	0.016	0.91	4.99	4.46	-1119
11729750_a_at	LPAR1	lysophosphatidic acid receptor 1	0.016	0.91	2.44	2.03	-1202
11715235_x_at	UQCRHL	ubiquinol-cytochrome c reductase hinge protein-like	0.016	0.91	6.12	6.48	1059
11715872_at	ZFAND3	zinc finger, AN1-type domain 3	0.016	0.91	3.25	2.82	-1152
11729501_a_at	ASCC3	activating signal cointegrator 1 complex subunit 3	0.016	0.91	6.88	7.23	1051
11720281_a_at	FAM176C	family with sequence similarity 176, member C	0.017	0.91	1.46	1.9	1301
11737964_x_at	BSDC1	BSD domain containing 1	0.017	0.91	4.22	3.9	-1082
11725097_s_at	RABL3	RAB, member of RAS oncogene family-like 3	0.017	0.91	3.62	3.03	-1195
11759910_a_at	COQ9	coenzyme Q9 homolog (S. cerevisiae)	0.017	0.91	1.47	2.48	1687
11761545_x_at	FAM216A	family with sequence similarity 216, member A	0.017	0.91	3.07	2.74	-1.12
11720076_at	TEN1	TEN1 telomerase capping complex subunit homolog (S. cerevisiae)	0.017	0.91	3.92	4.27	1089
11738174_a_at	PTCHD4	patched domain containing 4	0.017	0.91	1.58	1.35	-1.17
11717289_a_at	YTHDF3	YTH domain family, member 3	0.017	0.91	6.17	6.45	1045
11729425_a_at	SPP2	secreted phosphoprotein 2, 24kDa	0.017	0.91	1.15	0.91	-1264
11724503_at	SPON1	spondin 1, extracellular matrix protein	0.017	0.91	0.75	1.33	1773
11738636_x_at	PCDHGA3	protocadherin gamma subfamily A, 3	0.017	0.91	2.48	2.22	-1117
11720036_a_at	CASP2	caspase 2, apoptosis-related cysteine peptidase	0.017	0.91	4.83	4.33	-1115
11748645_a_at	RASA3	RAS p21 protein activator 3	0.017	0.91	5.91	5.51	-1073
11757107_s_at	GTF3C6	general transcription factor IIIC, polypeptide 6, alpha 35kDa	0.017	0.91	6.71	7.08	1055
11750251_a_at	MPP7	membrane protein, palmitoylated 7 (MAGUK p55 subfamily member 7)	0.017	0.91	6.6	6.09	-1084
11759031_at	ABCC2	ATP-binding cassette, sub-family C (CFTR/MRP), member 2	0.017	0.91	1.91	1.67	-1144
11747557_a_at	RPRD2	regulation of nuclear pre-mRNA domain containing 2	0.017	0.91	5.03	5.44	1082
11754523_a_at	DPM1	dolichyl-phosphate mannosyltransferase polypeptide 1, catalytic subunit	0.017	0.91	5.76	6.24	1083
11735090_s_at	SLC16A6	solute carrier family 16, member 6 (monocarboxylic acid transporter 7)	0.017	0.91	4.74	4.17	-1137
11724252_s_at	SLC39A8	solute carrier family 39 (zinc transporter), member 8	0.017	0.91	2.77	3.32	1199
11750425_a_at	CCDC17	coiled-coil domain containing 17	0.017	0.91	3.44	3.1	-1.11
11738980_a_at	CD4	CD4 molecule	0.017	0.91	9.71	9.14	-1062
11718221_a_at	GSPT1	G1 to S phase transition 1	0.017	0.91	3.36	3.91	1164
11717519_a_at	PDXDC1	pyridoxal-dependent decarboxylase domain containing 1	0.017	0.91	2.32	2.69	1159
11717443_s_at	JAGN1	jagunal homolog 1 (Drosophila)	0.017	0.91	4.37	4.87	1114
11742500_s_at	PRY2	PTPN13-like, Y-linked 2	0.017	0.91	1.06	0.8	-1325
11715640_a_at	TTC3	tetratricopeptide repeat domain 3	0.017	0.91	4.96	4.55	-1.09
11748616_a_at	PLD2	phospholipase D2	0.017	0.91	3.6	3.15	-1143
11726491_at	SLC4A1	solute carrier family 4, anion exchanger, member 1 (erythrocyte membrane protein band 3, Diego blood group)	0.017	0.91	2.53	2.28	-1.11
11747008_s_at	PAFAH1B1	platelet-activating factor acetylhydrolase 1b, regulatory subunit 1 (45kDa)	0.017	0.91	7.82	7.52	-1.04
11757929_s_at	RALGAPA2	Ral GTPase activating protein, alpha subunit 2 (catalytic)	0.017	0.91	5.09	4.55	-1119
11726191_at	ZNF45	zinc finger protein 45	0.017	0.91	4.08	3.66	-1115
11717849_at	CCDC167	coiled-coil domain containing 167	0.017	0.91	4.51	5.1	1131
11715684_a_at	PPA1	pyrophosphatase (inorganic) 1	0.017	0.91	6.66	7.07	1062
11750107_a_at	SEL1L3	sel-1 suppressor of lin-12-like 3 (C. elegans)	0.017	0.91	2.09	1.76	-1188
11732933_a_at	RUNX1	runt-related transcription factor 1	0.017	0.91	2.28	2.77	1215
11725106_s_at	AZIN1	antizyme inhibitor 1	0.017	0.91	5.15	5.46	1.06
11732431_a_at	MFAP3L	microfibrillar-associated protein 3-like	0.018	0.91	2.05	1.65	-1242
11738233_a_at	ROS1	c-ros oncogene 1 , receptor tyrosine kinase	0.018	0.91	2.06	1.79	-1151
11726610_s_at	MTF2	metal response element binding transcription factor 2	0.018	0.91	4.53	4.96	1095
11757304_s_at	ARL2BP	ADP-ribosylation factor-like 2 binding protein	0.018	0.91	7.22	7.59	1051
11739277_at	SDC3	syndecan 3	0.018	0.91	3.74	3.38	-1107
11752304_a_at	ITGB4	integrin, beta 4	0.018	0.91	3.05	3.3	1082
11745436_a_at	ZNF148	zinc finger protein 148	0.018	0.91	4.02	3.56	-1129
11762894_at	GOSR1	golgi SNAP receptor complex member 1	0.018	0.91	3.21	2.59	-1239
11715897_at	SCARB2	scavenger receptor class B, member 2	0.018	0.91	6.23	6.74	1082
11715420_a_at	CCT2	chaperonin containing TCP1, subunit 2 (beta)	0.018	0.91	7.62	7.92	1039
11733200_s_at	CCDC14	coiled-coil domain containing 14	0.018	0.91	1.86	2.43	1306
11715865_a_at	ATP6V1F	ATPase, H+ transporting, lysosomal 14kDa, V1 subunit F	0.018	0.91	7.88	8.14	1033
11750992_x_at	SHMT2	serine hydroxymethyltransferase 2 (mitochondrial)	0.018	0.91	4.31	4.85	1125
11723160_a_at	ZNF776	zinc finger protein 776	0.018	0.91	4.55	3.92	-1161
11755731_a_at	KLK3	kallikrein-related peptidase 3	0.018	0.91	3.09	2.7	-1144
11748018_a_at	KCNJ13	potassium inwardly-rectifying channel, subfamily J, member 13	0.018	0.91	2.85	2.3	-1239
11732627_at	TMEM194B	transmembrane protein 194B	0.018	0.91	3.53	3.04	-1161
11750711_a_at	ACOX1	acyl-CoA oxidase 1, palmitoyl	0.018	0.91	6.31	5.82	-1084
11726269_a_at	ITFG1	integrin alpha FG-GAP repeat containing 1	0.018	0.91	6.2	5.73	-1082
11729535_at	TNMD	tenomodulin	0.018	0.91	1.5	1.29	-1163
11753007_x_at	BCR	breakpoint cluster region	0.018	0.91	1.73	1.36	-1272
11733886_a_at	FXR1	fragile X mental retardation, autosomal homolog 1	0.018	0.91	4.16	3.63	-1146
11736611_s_at	KIAA1432	KIAA1432	0.018	0.91	4.7	5.1	1085
11755478_x_at	PROSC	proline synthetase co-transcribed homolog (bacterial)	0.018	0.91	3.58	4.03	1126
11715928_a_at	SH3GL1	SH3-domain GRB2-like 1	0.018	0.91	4.85	4.48	-1083
11759058_at	MED6	mediator complex subunit 6	0.018	0.91	4.33	3.73	-1161
11763410_at	GLG1	golgi glycoprotein 1	0.018	0.91	2.53	1.96	-1291
11719111_a_at	C11orf1	chromosome 11 open reading frame 1	0.018	0.91	3.34	3.9	1168
11743911_a_at	PLSCR1	phospholipid scramblase 1	0.018	0.91	7.62	8.15	1.07
11735218_at	COL10A1	collagen, type X, alpha 1	0.018	0.91	1.25	0.88	-1.42
11736497_a_at	TNRC6B	trinucleotide repeat containing 6B	0.018	0.91	5.01	4.32	-1.16
11718270_s_at	HNRNPUL1	heterogeneous nuclear ribonucleoprotein U-like 1	0.018	0.91	8.65	8.88	1027
11763752_at	CCNB1IP1	cyclin B1 interacting protein 1, E3 ubiquitin protein ligase	0.018	0.91	1.61	1.35	-1193
11743546_a_at	MYO1B	myosin IB	0.018	0.91	0.74	0.94	1.27
11757295_x_at	PSMA6	proteasome (prosome, macropain) subunit, alpha type, 6	0.018	0.91	7.91	8.39	1061
11744059_a_at	UQCRC2	ubiquinol-cytochrome c reductase core protein II	0.018	0.91	7.58	8.02	1058
11718432_a_at	SASH1	SAM and SH3 domain containing 1	0.018	0.91	4.79	5.56	1161
11760997_at	ARHGAP27	Rho GTPase activating protein 27	0.018	0.91	4.38	3.81	-1.15
11720502_s_at	UBE4B	ubiquitination factor E4B	0.018	0.91	8.03	7.74	-1037
11747954_x_at	PYROXD1	pyridine nucleotide-disulphide oxidoreductase domain 1	0.018	0.91	6.47	6.11	-1059
11716475_a_at	STRAP	serine/threonine kinase receptor associated protein	0.018	0.91	5.04	5.71	1133
11726792_a_at	ALS2CL	ALS2 C-terminal like	0.018	0.91	2.89	2.62	-1103
11753708_a_at	CIDEC	cell death-inducing DFFA-like effector c	0.018	0.91	3.06	2.83	-1081
11751702_a_at	INADL	InaD-like (Drosophila)	0.018	0.91	1.68	1.44	-1167
11757889_s_at	RPL15	ribosomal protein L15	0.018	0.91	8.36	8.65	1035
11729768_s_at	DGAT1	diacylglycerol O-acyltransferase 1	0.018	0.91	4.31	4.74	1.1
11735623_a_at	PSMB9	proteasome (prosome, macropain) subunit, beta type, 9 (large multifunctional peptidase 2)	0.019	0.91	6.29	6.83	1086
11739728_a_at	RECQL	RecQ protein-like (DNA helicase Q1-like)	0.019	0.91	5.47	5.79	1059
11720379_s_at	GALNS	galactosamine (N-acetyl)-6-sulfate sulfatase	0.019	0.91	5.24	5.92	1.13
11764234_s_at	INTS7	integrator complex subunit 7	0.019	0.91	3.05	2.49	-1225
11718110_x_at	DLD	dihydrolipoamide dehydrogenase	0.019	0.91	6.8	7.18	1056
11726130_a_at	PKP2	plakophilin 2	0.019	0.91	2.95	2.47	-1194
11733849_a_at	GTF3A	general transcription factor IIIA	0.019	0.91	8.35	8.58	1028
11725916_a_at	BVES	blood vessel epicardial substance	0.019	0.91	1.58	1.29	-1225
11745540_x_at	ANK2	ankyrin 2, neuronal	0.019	0.91	1.29	1.02	-1265
11758057_s_at	GATA3	GATA binding protein 3	0.019	0.91	2.53	2.27	-1115
11755839_x_at	KIAA1244	KIAA1244	0.019	0.91	1.09	0.86	-1267
11742723_a_at	STAT6	signal transducer and activator of transcription 6, interleukin-4 induced	0.019	0.91	7.86	8.21	1045
11750194_x_at	NFATC4	nuclear factor of activated T-cells, cytoplasmic, calcineurin-dependent 4	0.019	0.91	3.56	3.34	-1066
11757937_s_at	BIRC2	baculoviral IAP repeat containing 2	0.019	0.91	7.26	7.59	1045
11748046_a_at	SLC44A4	solute carrier family 44, member 4	0.019	0.91	1.54	1.33	-1158
11733018_s_at	PIK3R1	phosphoinositide-3-kinase, regulatory subunit 1 (alpha)	0.019	0.91	5.34	4.96	-1077
11755210_a_at	SCNN1D	sodium channel, non-voltage-gated 1, delta subunit	0.019	0.91	4.47	4.14	-1.08
11763663_x_at	IGKC	immunoglobulin kappa constant	0.019	0.91	3.19	3.61	1132
11744441_a_at	BASP1	brain abundant, membrane attached signal protein 1	0.019	0.91	6.66	7.09	1065
11743633_a_at	STX2	syntaxin 2	0.019	0.91	4.64	5.22	1125
11722339_a_at	DIAPH2	diaphanous homolog 2 (Drosophila)	0.019	0.91	5.7	5.42	-1052
11739053_a_at	SLCO2B1	solute carrier organic anion transporter family, member 2B1	0.019	0.91	2.94	2.67	-1101
11746646_a_at	DDX59	DEAD (Asp-Glu-Ala-Asp) box polypeptide 59	0.019	0.91	5.11	4.68	-1092
11752178_a_at	SEMA4D	sema domain, immunoglobulin domain (Ig), transmembrane domain (TM) and short cytoplasmic domain, (semaphorin) 4D	0.019	0.91	2.59	2.88	1112
11720612_x_at	NAP1L5	nucleosome assembly protein 1-like 5	0.019	0.91	3.05	2.43	-1255
11732621_a_at	CRB3	crumbs homolog 3 (Drosophila)	0.019	0.91	4.16	3.9	-1067
11729463_at	H1FNT	H1 histone family, member N, testis-specific	0.019	0.91	4	3.74	-1.07
11741465_s_at	CASKIN2	CASK interacting protein 2	0.019	0.91	3.05	2.83	-1078
11758973_x_at	RPL36	ribosomal protein L36	0.019	0.91	5.01	5.41	1.08
11759917_x_at	ZNF808	zinc finger protein 808	0.019	0.91	4.11	3.54	-1161
11735564_at	SPRED3	sprouty-related, EVH1 domain containing 3	0.019	0.91	3.77	3.43	-1099
11719010_at	TMEM99	transmembrane protein 99	0.019	0.91	2.4	2.8	1167
11732822_a_at	MAP2K4	mitogen-activated protein kinase kinase 4	0.019	0.91	2.83	2.09	-1354
11755122_a_at	PALLD	palladin, cytoskeletal associated protein	0.019	0.91	5.63	5.1	-1104
11749326_s_at	OLFML2B	olfactomedin-like 2B	0.019	0.91	2.92	2.42	-1207
11743392_a_at	MATR3	matrin 3	0.019	0.91	7.09	7.49	1056
11726921_a_at	ARSG	arylsulfatase G	0.019	0.91	6	5.45	-1101
11741024_x_at	TBCCD1	TBCC domain containing 1	0.019	0.91	3.2	2.95	-1085
11757688_a_at	ANKHD1	ankyrin repeat and KH domain containing 1	0.019	0.91	4.86	5.55	1142
11761442_at	CNP	2',3'-cyclic nucleotide 3' phosphodiesterase	0.019	0.91	4.05	4.6	1136
11754758_a_at	MKRN1	makorin ring finger protein 1	0.02	0.91	5.14	5.71	1111
11726275_a_at	C12orf44	chromosome 12 open reading frame 44	0.02	0.91	4.79	5.16	1077
11721297_at	ABRACL	ABRA C-terminal like	0.02	0.91	6.82	7.23	1.06
11755579_s_at	OTOA	otoancorin	0.02	0.91	1.73	1.49	-1161
11742042_a_at	IRAK4	interleukin-1 receptor-associated kinase 4	0.02	0.91	5.95	5.6	-1062
11724230_s_at	RBMS1	RNA binding motif, single stranded interacting protein 1	0.02	0.91	7.86	7.54	-1042
11755250_x_at	RPL13A	ribosomal protein L13a	0.02	0.91	9.51	9.74	1024
11739994_x_at	TMEM25	transmembrane protein 25	0.02	0.91	3.66	3.37	-1086
11761887_x_at	C21orf58	chromosome 21 open reading frame 58	0.02	0.91	2.03	1.71	-1187
11727249_at	ZSCAN22	zinc finger and SCAN domain containing 22	0.02	0.91	2.17	1.81	-1199
11724072_a_at	ZSWIM3	zinc finger, SWIM-type containing 3	0.02	0.91	1.58	1.32	-1197
11746774_x_at	SLC27A1	solute carrier family 27 (fatty acid transporter), member 1	0.02	0.91	3.13	2.82	-1.11
11751634_a_at	ACAD9	acyl-CoA dehydrogenase family, member 9	0.02	0.91	4.73	4.14	-1143
11730404_at	MEX3B	mex-3 homolog B (C. elegans)	0.02	0.91	1.46	1.73	1185
11738220_x_at	SLC50A1	solute carrier family 50 (sugar transporter), member 1	0.02	0.91	3.32	3.57	1075
11764060_x_at	GJC2	gap junction protein, gamma 2, 47kDa	0.02	0.91	2.13	1.87	-1139
11743252_a_at	CALD1	caldesmon 1	0.02	0.91	3.49	3.2	-1091
11762593_x_at	NUMA1	nuclear mitotic apparatus protein 1	0.02	0.91	3.35	2.8	-1196
11757299_x_at	GUK1	guanylate kinase 1	0.02	0.91	7.32	7.65	1045
11729963_a_at	ANKRD5	ankyrin repeat domain 5	0.02	0.91	2.1	2.44	1162
11721829_at	C9orf78	chromosome 9 open reading frame 78	0.02	0.91	6.33	6.64	1049
11716745_s_at	FAM60A	family with sequence similarity 60, member A	0.02	0.91	5.78	6.15	1064
11750393_a_at	MED15	mediator complex subunit 15	0.02	0.91	6.17	5.83	-1058
11763037_at	SUPT5H	suppressor of Ty 5 homolog (S. cerevisiae)	0.02	0.91	3.88	3.6	-1078
11715496_a_at	CTSK	cathepsin K	0.02	0.91	3.89	4.53	1165
11737050_x_at	HRH1	histamine receptor H1	0.02	0.91	1.86	1.6	-1162
11761263_at	LASP1	LIM and SH3 protein 1	0.02	0.91	2.54	2.16	-1176
11758190_s_at	SDHD	succinate dehydrogenase complex, subunit D, integral membrane protein	0.02	0.91	7.35	6.89	-1067
11762204_a_at	ACOT8	acyl-CoA thioesterase 8	0.02	0.91	2.43	1.94	-1253
11739022_a_at	ADAR	adenosine deaminase, RNA-specific	0.02	0.91	4.51	5.12	1135
11753801_x_at	LOC100128356	protein transactivated by hepatitis B virus E antigen	0.02	0.91	1.9	1.62	-1173
11724499_at	MFNG	MFNG O-fucosylpeptide 3-beta-N-acetylglucosaminyltransferase	0.02	0.91	5.93	6.23	1051
11730195_at	SEC14L2	SEC14-like 2 (S. cerevisiae)	0.02	0.91	1.76	1.49	-1181
11715605_s_at	SF3B5	splicing factor 3b, subunit 5, 10kDa	0.02	0.91	6.19	6.66	1076
11755282_a_at	SCNN1A	sodium channel, non-voltage-gated 1 alpha subunit	0.02	0.91	2.95	2.58	-1143
11747467_a_at	PRKCQ	protein kinase C, theta	0.02	0.91	2.63	2.2	-1195
11738919_at	TAS2R50	taste receptor, type 2, member 50	0.02	0.91	1.61	1.2	-1342
11717542_a_at	NFKB1	nuclear factor of kappa light polypeptide gene enhancer in B-cells 1	0.02	0.91	5.32	5.78	1086
11717987_a_at	MRPL40	mitochondrial ribosomal protein L40	0.02	0.91	5.57	6	1077
11754740_a_at	UMODL1	uromodulin-like 1	0.021	0.91	1.31	1.06	-1236
11733566_a_at	L3MBTL1	l(3)mbt-like 1 (Drosophila)	0.021	0.91	2.19	1.88	-1165
11755755_a_at	DDX26B	DEAD/H (Asp-Glu-Ala-Asp/His) box polypeptide 26B	0.021	0.91	4.27	4.64	1087
11760986_at	CCDC22	coiled-coil domain containing 22	0.021	0.91	2.12	1.82	-1165
11748897_a_at	AQP7	aquaporin 7	0.021	0.91	2.88	2.63	-1095
11726266_a_at	IDH3G	isocitrate dehydrogenase 3 (NAD+) gamma	0.021	0.91	6.37	6.68	1049
11748601_a_at	APBB3	amyloid beta (A4) precursor protein-binding, family B, member 3	0.021	0.91	3.53	3.98	1127
11722707_at	MAP6	microtubule-associated protein 6	0.021	0.91	2.69	2.46	-1093
11756213_x_at	PGK1	phosphoglycerate kinase 1	0.021	0.91	6.58	6.87	1044
11745465_x_at	METTL7A	methyltransferase like 7A	0.021	0.91	6.7	6.2	-1081
11750024_a_at	LMAN2L	lectin, mannose-binding 2-like	0.021	0.91	1.35	1.12	-1205
11751799_a_at	PRDX6	peroxiredoxin 6	0.021	0.91	7.95	8.31	1045
11715655_s_at	VDAC1	voltage-dependent anion channel 1	0.021	0.91	6.1	6.45	1057
11719071_s_at	HSPA13	heat shock protein 70kDa family, member 13	0.021	0.91	5.43	5.98	1101
11724277_a_at	SLC35C1	solute carrier family 35, member C1	0.021	0.91	3	3.33	1.11
11720254_a_at	CNNM4	cyclin M4	0.021	0.91	1.97	2.36	1198
11721997_s_at	PARP14	poly (ADP-ribose) polymerase family, member 14	0.021	0.91	7.28	7.7	1058
11728640_s_at	ENO1	enolase 1, (alpha)	0.021	0.91	5.06	5.57	1101
11754849_a_at	PAX6	paired box 6	0.021	0.91	1.55	1.32	-1174
11744067_s_at	SYNGR2	synaptogyrin 2	0.021	0.91	6.63	6.9	1041
11715710_s_at	CTSC	cathepsin C	0.021	0.91	7.48	7.83	1047
11730226_x_at	QRSL1	glutaminyl-tRNA synthase (glutamine-hydrolyzing)-like 1	0.021	0.91	3.39	3.98	1174
11759339_at	NTRK2	neurotrophic tyrosine kinase, receptor, type 2	0.021	0.91	2.69	2.32	-1159
11727752_at	GRIK3	glutamate receptor, ionotropic, kainate 3	0.021	0.91	2.02	1.72	-1174
11744715_a_at	SLC38A6	solute carrier family 38, member 6	0.021	0.91	3.11	2.74	-1135
11729739_at	SIGLEC5	sialic acid binding Ig-like lectin 5	0.021	0.91	4.99	5.86	1174
11763951_at	LINC00235	long intergenic non-protein coding RNA 235	0.021	0.91	3.42	3.12	-1096
11723967_a_at	TNNT3	troponin T type 3 (skeletal, fast)	0.021	0.91	5.56	5.9	1061
11725758_at	ISL1	ISL LIM homeobox 1	0.021	0.91	2.81	2.52	-1115
11739380_a_at	FAM198B	family with sequence similarity 198, member B	0.021	0.91	9.01	8.56	-1053
11728893_at	TPPP	tubulin polymerization promoting protein	0.021	0.91	2.65	2.95	1113
11751268_a_at	MYO18A	myosin XVIIIA	0.021	0.91	6.07	5.39	-1126
11754236_a_at	PTPRF	protein tyrosine phosphatase, receptor type, F	0.021	0.91	2.15	1.76	-1222
11758926_x_at	PSPC1	paraspeckle component 1	0.021	0.91	2.83	2.49	-1137
11734521_x_at	SCLT1	sodium channel and clathrin linker 1	0.021	0.91	5.6	6.02	1075
11723227_at	SGCB	sarcoglycan, beta (43kDa dystrophin-associated glycoprotein)	0.021	0.91	4.46	3.65	-1222
11743628_at	IRS1	insulin receptor substrate 1	0.021	0.91	1.46	1.17	-1248
11718294_s_at	NME2	NME/NM23 nucleoside diphosphate kinase 2	0.021	0.91	8.08	8.46	1047
11743611_a_at	ZMYND11	zinc finger, MYND-type containing 11	0.021	0.91	4.89	4.06	-1204
11723291_a_at	NDUFA1	NADH dehydrogenase (ubiquinone) 1 alpha subcomplex, 1, 7.5kDa	0.021	0.91	9.1	9.47	1041
11751571_x_at	SGCA	sarcoglycan, alpha (50kDa dystrophin-associated glycoprotein)	0.021	0.91	3.8	4.05	1066
11715560_s_at	PGA3 (includes others)	pepsinogen 5, group I (pepsinogen A)	0.021	0.91	2.76	2.27	-1216
11757985_s_at	PDE7B	phosphodiesterase 7B	0.021	0.91	1.97	1.66	-1187
11717440_a_at	EPS8	epidermal growth factor receptor pathway substrate 8	0.021	0.91	2.87	2.42	-1186
11730313_a_at	ERMAP	erythroblast membrane-associated protein (Scianna blood group)	0.021	0.91	5.14	5.51	1072
11757073_s_at	THAP4	THAP domain containing 4	0.021	0.91	4.11	4.76	1158
11749640_a_at	TNKS	tankyrase, TRF1-interacting ankyrin-related ADP-ribose polymerase	0.021	0.91	5.82	5.43	-1072
11761999_s_at	HDAC4	histone deacetylase 4	0.021	0.91	3.4	2.89	-1176
11733117_at	SLC35B4	solute carrier family 35, member B4	0.021	0.91	2.16	1.81	-1193
11739834_s_at	MOB4	MOB family member 4, phocein	0.021	0.91	5.88	6.32	1075
11716786_s_at	TRAK2	trafficking protein, kinesin binding 2	0.022	0.91	4.64	5.43	1.17
11753840_x_at	SNRPF	small nuclear ribonucleoprotein polypeptide F	0.022	0.91	8.06	8.33	1033
11755162_x_at	ZNF620	zinc finger protein 620	0.022	0.91	1.05	1.33	1267
11730735_s_at	PPP1R8	protein phosphatase 1, regulatory subunit 8	0.022	0.91	5.61	5.97	1064
11752629_s_at	RBM39	RNA binding motif protein 39	0.022	0.91	5.94	6.26	1054
11717447_s_at	DSTN	destrin (actin depolymerizing factor)	0.022	0.91	5.23	5.7	1.09
11734076_a_at	TNRC6C	trinucleotide repeat containing 6C	0.022	0.91	3.41	2.99	-1.14
11746443_a_at	HARS	histidyl-tRNA synthetase	0.022	0.91	3.69	4.08	1106
11729254_a_at	NKAIN2	Na+/K+ transporting ATPase interacting 2	0.022	0.91	1.5	1.75	1167
11733518_a_at	KCNK10	potassium channel, subfamily K, member 10	0.022	0.91	2.07	1.74	-1.19
11721734_s_at	GCH1	GTP cyclohydrolase 1	0.022	0.91	7.81	8.23	1054
11744361_a_at	NCOA6	nuclear receptor coactivator 6	0.022	0.91	5.89	5.55	-1061
11732330_s_at	MAP7D1	MAP7 domain containing 1	0.022	0.91	6.6	7.02	1064
11753907_a_at	POFUT2	protein O-fucosyltransferase 2	0.022	0.91	3.59	3.95	1.1
11758671_s_at	IKZF1	IKAROS family zinc finger 1 (Ikaros)	0.022	0.91	6.94	7.29	1.05
11741979_at	RHCE/RHD	Rh blood group, D antigen	0.022	0.91	3.3	2.71	-1218
11756239_s_at	MRPS35	mitochondrial ribosomal protein S35	0.022	0.91	3.41	3.95	1158
11737795_a_at	KIAA1524	KIAA1524	0.022	0.91	1.69	1.36	-1243
11762617_x_at	ANKRD36	ankyrin repeat domain 36	0.022	0.91	2.32	2.7	1164
11728660_at	HN1L	hematological and neurological expressed 1-like	0.022	0.91	2.59	3.06	1181
11723954_s_at	CLINT1	clathrin interactor 1	0.022	0.91	7.39	7.65	1035
11757809_s_at	KIF5B	kinesin family member 5B	0.022	0.91	6.24	6.66	1067
11755721_a_at	ATP6V1G2	ATPase, H+ transporting, lysosomal 13kDa, V1 subunit G2	0.022	0.91	1.46	1.09	-1339
11758247_x_at	ARL4D	ADP-ribosylation factor-like 4D	0.022	0.91	1.19	1.41	1185
11745333_a_at	VPS4A	vacuolar protein sorting 4 homolog A (S. cerevisiae)	0.022	0.91	5.71	5.97	1046
11759757_a_at	SLC33A1	solute carrier family 33 (acetyl-CoA transporter), member 1	0.022	0.91	5.38	4.88	-1102
11737468_a_at	PDC	phosducin	0.022	0.91	1.51	1.17	-1291
11752771_a_at	CHST15	carbohydrate (N-acetylgalactosamine 4-sulfate 6-O) sulfotransferase 15	0.022	0.91	6.24	5.67	-1101
11715349_a_at	COX7C	cytochrome c oxidase subunit VIIc	0.022	0.91	9.88	10.09	1021
11723474_a_at	LYPLAL1	lysophospholipase-like 1	0.022	0.91	1.17	1.5	1282
11726876_a_at	PML	promyelocytic leukemia	0.022	0.91	3.27	3.72	1138
11760077_x_at	CEP290	centrosomal protein 290kDa	0.022	0.91	2.9	2.57	-1128
11755636_s_at	RIC8A	resistance to inhibitors of cholinesterase 8 homolog A (C. elegans)	0.022	0.91	6.3	6.71	1065
11723930_at	CCT5	chaperonin containing TCP1, subunit 5 (epsilon)	0.022	0.91	1.49	1.24	-1202
11757410_s_at	C6orf106	chromosome 6 open reading frame 106	0.022	0.91	6.09	6.4	1051
11750324_a_at	GAS7	growth arrest-specific 7	0.023	0.91	5.63	4.77	-1.18
11729289_a_at	BMX	BMX non-receptor tyrosine kinase	0.023	0.91	1.54	1.28	-1203
11756291_a_at	CCDC53	coiled-coil domain containing 53	0.023	0.91	4.22	4.85	1149
11733840_a_at	ABHD2	abhydrolase domain containing 2	0.023	0.91	5.99	5.62	-1066
11746543_a_at	SNX9	sorting nexin 9	0.023	0.91	3.28	3.66	1116
11758626_s_at	UBA2	ubiquitin-like modifier activating enzyme 2	0.023	0.91	6.06	6.42	1059
11762440_at	LRRTM1	leucine rich repeat transmembrane neuronal 1	0.023	0.91	1.83	1.43	-1.28
11715958_s_at	RPL7	ribosomal protein L7	0.023	0.91	8.1	8.55	1056
11742585_a_at	NCR2	natural cytotoxicity triggering receptor 2	0.023	0.91	2.79	2.5	-1116
11756101_a_at	FAM120C	family with sequence similarity 120C	0.023	0.91	2	1.59	-1258
11740018_a_at	INSR	insulin receptor	0.023	0.91	6.68	6.33	-1055
11760085_s_at	HNRNPA1	heterogeneous nuclear ribonucleoprotein A1	0.023	0.91	7.69	8.21	1068
11761461_a_at	FAM73B	family with sequence similarity 73, member B	0.023	0.91	3.34	3.05	-1095
11751321_a_at	CRIM1	cysteine rich transmembrane BMP regulator 1 (chordin-like)	0.023	0.91	1.72	1.26	-1365
11761542_at	USP41	ubiquitin specific peptidase 41	0.023	0.91	1.82	1.55	-1174
11742393_at	TAS2R46	taste receptor, type 2, member 46	0.023	0.91	1.17	0.93	-1258
11717706_a_at	VPS13D	vacuolar protein sorting 13 homolog D (S. cerevisiae)	0.023	0.91	3.29	2.58	-1275
11723013_x_at	CAPZA2	capping protein (actin filament) muscle Z-line, alpha 2	0.023	0.91	5.11	5.5	1076
11728070_at	LHFPL4	lipoma HMGIC fusion partner-like 4	0.023	0.91	3.95	3.69	-1.07
11747533_a_at	GRSF1	G-rich RNA sequence binding factor 1	0.023	0.91	6.3	6.73	1068
11732625_a_at	RIMS1	regulating synaptic membrane exocytosis 1	0.023	0.91	1.27	1.01	-1257
11745476_a_at	TRMU	tRNA 5-methylaminomethyl-2-thiouridylate methyltransferase	0.023	0.91	3.82	3.43	-1114
11719075_s_at	REEP1	receptor accessory protein 1	0.023	0.91	2.82	2.53	-1115
11752237_a_at	SENP5	SUMO1/sentrin specific peptidase 5	0.023	0.91	5.44	5.12	-1062
11756332_x_at	MFSD10	major facilitator superfamily domain containing 10	0.023	0.91	4.3	3.93	-1094
11741569_a_at	SLC26A1	solute carrier family 26 (sulfate transporter), member 1	0.023	0.91	2.6	2.2	-1182
11741843_a_at	ACRC	acidic repeat containing	0.023	0.91	1.93	1.56	-1237
11721572_at	C10orf99	chromosome 10 open reading frame 99	0.023	0.91	1.87	1.58	-1184
11740062_a_at	SIGMAR1	sigma non-opioid intracellular receptor 1	0.023	0.91	3.87	4.36	1127
11739067_a_at	MAZ	MYC-associated zinc finger protein (purine-binding transcription factor)	0.023	0.91	2.15	1.92	-1.12
11715874_s_at	ATP5H	ATP synthase, H+ transporting, mitochondrial Fo complex, subunit d	0.023	0.91	5.99	6.47	1.08
11742755_a_at	VRK2	vaccinia related kinase 2	0.023	0.91	5.39	5.87	1089
11749051_a_at	CORO7/CORO7-PAM16	coronin 7	0.023	0.91	5.28	4.94	-1069
11762594_at	UBA1	ubiquitin-like modifier activating enzyme 1	0.023	0.91	2.17	2.82	1.3
11743120_s_at	EIF4A1	eukaryotic translation initiation factor 4A1	0.023	0.91	9.29	9.55	1028
11748079_a_at	NEB	nebulin	0.023	0.91	2.23	2.56	1148
11728835_a_at	GLMN	glomulin, FKBP associated protein	0.023	0.91	3.45	2.62	-1317
11743711_a_at	C22orf23	chromosome 22 open reading frame 23	0.023	0.91	2.4	2.14	-1121
11720009_at	ZNF174	zinc finger protein 174	0.023	0.91	3.08	3.41	1107
11723628_at	FAM162B	family with sequence similarity 162, member B	0.023	0.91	1.9	1.61	-1.18
11762436_at	PCDHA2	protocadherin alpha 2	0.023	0.91	0.95	0.76	-1.25
11725821_x_at	PAQR3	progestin and adipoQ receptor family member III	0.023	0.91	1.82	2.1	1154
11724777_at	PGM2L1	phosphoglucomutase 2-like 1	0.023	0.91	1.41	1.12	-1259
11755858_a_at	MS4A1	membrane-spanning 4-domains, subfamily A, member 1	0.023	0.91	1.83	2.56	1399
11717803_a_at	NTN4	netrin 4	0.024	0.91	0.76	0.57	-1333
11750949_a_at	NMT2	N-myristoyltransferase 2	0.024	0.91	3.87	3.21	-1206
11742111_a_at	LRRC48	leucine rich repeat containing 48	0.024	0.91	3.58	2.97	-1205
11753073_a_at	TNFSF4	tumor necrosis factor (ligand) superfamily, member 4	0.024	0.91	1.4	1.13	-1239
11763609_a_at	DRG1	developmentally regulated GTP binding protein 1	0.024	0.91	4.45	5.03	1.13
11747810_a_at	SLC22A8	solute carrier family 22 (organic anion transporter), member 8	0.024	0.91	2.9	2.58	-1124
11743187_at	KIAA1430	KIAA1430	0.024	0.91	4.26	5.15	1209
11715816_at	ZFP36L2	zinc finger protein 36, C3H type-like 2	0.024	0.91	4.47	4.02	-1112
11724595_at	RP2	retinitis pigmentosa 2 (X-linked recessive)	0.024	0.91	5.07	5.6	1105
11761446_a_at	STAU2	staufen, RNA binding protein, homolog 2 (Drosophila)	0.024	0.91	2.27	2.01	-1129
11733232_a_at	HPS1	Hermansky-Pudlak syndrome 1	0.024	0.91	4.94	4.65	-1062
11743514_a_at	LAMC2	laminin, gamma 2	0.024	0.91	1.48	1.21	-1223
11752762_s_at	LOC100288966/POTED	POTE ankyrin domain family, member D	0.024	0.91	2.33	1.92	-1214
11737669_a_at	KCNT1	potassium channel, subfamily T, member 1	0.024	0.91	2.05	2.33	1137
11752671_a_at	NARFL	nuclear prelamin A recognition factor-like	0.024	0.91	3.55	3.18	-1116
11715524_a_at	COTL1	coactosin-like 1 (Dictyostelium)	0.024	0.91	8.45	8.78	1039
11747849_a_at	CPSF1	cleavage and polyadenylation specific factor 1, 160kDa	0.024	0.91	3.9	3.53	-1105
11729517_a_at	ZNF644	zinc finger protein 644	0.024	0.91	4.99	4.26	-1171
11743727_s_at	ZNF207	zinc finger protein 207	0.024	0.91	6.23	6.75	1083
11728942_s_at	CCNDBP1	cyclin D-type binding-protein 1	0.024	0.91	4.25	3.92	-1084
11738972_at	KRTAP20-3	keratin associated protein 20-3	0.024	0.91	3.17	2.86	-1108
11754366_x_at	TMEM161B	transmembrane protein 161B	0.024	0.91	4.09	3.65	-1121
11759638_at	MESDC2	mesoderm development candidate 2	0.024	0.91	2.7	3.13	1159
11733315_a_at	FAM123C	family with sequence similarity 123C	0.024	0.91	3.57	3.27	-1092
11763517_at	FILIP1L	filamin A interacting protein 1-like	0.024	0.91	1.8	1.58	-1139
11729877_at	ZNF445	zinc finger protein 445	0.024	0.91	4.04	3.69	-1095
11758337_s_at	ADA	adenosine deaminase	0.024	0.91	3.23	3.75	1161
11745806_a_at	AMMECR1L	AMME chromosomal region gene 1-like	0.024	0.91	3.9	4.56	1169
11715497_a_at	OXA1L	oxidase (cytochrome c) assembly 1-like	0.024	0.91	7.83	8.07	1031
11760642_at	LOC730441	trypsin X3 pseudogene	0.024	0.91	2.76	2.45	-1127
11729314_a_at	PRKAA1	protein kinase, AMP-activated, alpha 1 catalytic subunit	0.024	0.91	3.31	3.79	1145
11717624_at	TBL2	transducin (beta)-like 2	0.024	0.91	3.46	3.11	-1113
11731844_a_at	DNASE1	deoxyribonuclease I	0.024	0.91	3.49	2.96	-1179
11758308_s_at	HSP90AA1	heat shock protein 90kDa alpha (cytosolic), class A member 1	0.024	0.91	7.04	7.5	1065
11718395_s_at	JUN	jun proto-oncogene	0.024	0.91	9.88	9.54	-1036
11746913_x_at	SLC9B2	solute carrier family 9, subfamily B (NHA2, cation proton antiporter 2), member 2	0.024	0.91	2.4	2.08	-1154
11750578_a_at	PYGB	phosphorylase, glycogen; brain	0.024	0.91	4.36	3.86	-1.13
11731139_s_at	KLHL8	kelch-like 8 (Drosophila)	0.024	0.91	5.63	5.15	-1093
11725002_x_at	IRX3	iroquois homeobox 3	0.024	0.91	2.02	1.74	-1161
11728960_a_at	KRT80	keratin 80	0.024	0.91	1.28	1.02	-1255
11720624_a_at	MYD88	myeloid differentiation primary response gene (88)	0.024	0.91	5.79	6.21	1073
11744020_at	NUP210	nucleoporin 210kDa	0.024	0.91	5.12	4.83	-1.06
11738841_a_at	SPAM1	sperm adhesion molecule 1 (PH-20 hyaluronidase, zona pellucida binding)	0.024	0.91	1.99	1.74	-1144
11728052_s_at	FAM126B	family with sequence similarity 126, member B	0.024	0.91	5.61	6	1.07
11755620_a_at	HYAL1	hyaluronoglucosaminidase 1	0.024	0.91	1.97	1.67	-1.18
11736024_at	MED28	mediator complex subunit 28	0.024	0.91	6.49	5.65	-1149
11728109_a_at	DNASE2B	deoxyribonuclease II beta	0.024	0.91	1.81	1.47	-1231
11750178_a_at	ECHDC2	enoyl CoA hydratase domain containing 2	0.025	0.91	2.59	1.93	-1342
11755502_x_at	TECR	trans-2,3-enoyl-CoA reductase	0.025	0.91	4.81	5.08	1056
11715258_s_at	PTMS	parathymosin	0.025	0.91	6.99	6.5	-1075
11737791_s_at	APOL2	apolipoprotein L, 2	0.025	0.91	4.9	5.59	1141
11724678_a_at	LY86	lymphocyte antigen 86	0.025	0.91	6.45	6.84	1.06
11733797_a_at	RCAN1	regulator of calcineurin 1	0.025	0.91	4.26	3.67	-1161
11759672_x_at	UGGT2	UDP-glucose glycoprotein glucosyltransferase 2	0.025	0.91	1.49	1.83	1228
11757479_a_at	TMEM141	transmembrane protein 141	0.025	0.91	5.11	4.85	-1054
11731596_a_at	ZNF503	zinc finger protein 503	0.025	0.91	4.82	5.68	1178
11732534_a_at	RGS7	regulator of G-protein signaling 7	0.025	0.91	1.44	1.17	-1231
11757358_s_at	SCOC	short coiled-coil protein	0.025	0.91	3.01	3.61	1199
11759944_at	ZFP28	zinc finger protein 28 homolog (mouse)	0.025	0.91	1.33	1.14	-1167
11721534_at	TAF2	TAF2 RNA polymerase II, TATA box binding protein (TBP)-associated factor, 150kDa	0.025	0.91	5.89	5.53	-1065
11739987_x_at	ZNF225	zinc finger protein 225	0.025	0.91	2.82	2.24	-1259
11763719_a_at	RPL18	ribosomal protein L18	0.025	0.91	2.26	2.69	1.19
11756238_s_at	SLC2A1	solute carrier family 2 (facilitated glucose transporter), member 1	0.025	0.91	4.82	5.29	1098
11719874_a_at	PPP2R5B	protein phosphatase 2, regulatory subunit B', beta	0.025	0.91	2.59	3.09	1193
11723562_a_at	VWA5A	von Willebrand factor A domain containing 5A	0.025	0.91	5.22	4.55	-1147
11721382_at	ATG2B	autophagy related 2B	0.025	0.91	4.43	4.05	-1094
11728412_x_at	CASZ1	castor zinc finger 1	0.025	0.91	4.34	4.11	-1056
11721907_at	SGPP1	sphingosine-1-phosphate phosphatase 1	0.025	0.91	4.56	5.01	1099
11761004_at	NDUFS2	NADH dehydrogenase (ubiquinone) Fe-S protein 2, 49kDa (NADH-coenzyme Q reductase)	0.025	0.91	3.53	3.1	-1139
11715616_a_at	NDUFAB1	NADH dehydrogenase (ubiquinone) 1, alpha/beta subcomplex, 1, 8kDa	0.025	0.91	4.86	5.23	1076
11754701_a_at	SLC5A2	solute carrier family 5 (sodium/glucose cotransporter), member 2	0.025	0.91	3.48	3.18	-1094
11727476_s_at	SAP30	Sin3A-associated protein, 30kDa	0.025	0.91	3.98	3.67	-1084
11727455_x_at	SCGB1A1	secretoglobin, family 1A, member 1 (uteroglobin)	0.025	0.91	1.97	1.6	-1231
11733220_a_at	MRPL11	mitochondrial ribosomal protein L11	0.025	0.91	5.34	5.79	1084
11749139_a_at	SEMA3C	sema domain, immunoglobulin domain (Ig), short basic domain, secreted, (semaphorin) 3C	0.025	0.91	3.87	3.24	-1194
11745226_a_at	SEPT4	septin 4	0.025	0.91	1.56	1.28	-1219
11756878_a_at	FBL	fibrillarin	0.025	0.91	7.54	8.01	1062
11759383_at	KRTAP20-2	keratin associated protein 20-2	0.025	0.91	1.76	1.98	1125
11720592_a_at	HDAC8	histone deacetylase 8	0.025	0.91	4.98	4.45	-1119
11733280_a_at	ACHE	acetylcholinesterase	0.025	0.91	3.34	3.11	-1074
11715826_x_at	HMG20B	high mobility group 20B	0.025	0.91	4.51	4.06	-1111
11717226_a_at	CBFA2T2	core-binding factor, runt domain, alpha subunit 2; translocated to, 2	0.025	0.91	2.3	1.88	-1223
11719306_a_at	WRAP53	WD repeat containing, antisense to TP53	0.025	0.91	3.16	2.88	-1097
11762223_x_at	GOLGA6L7P	golgin A6 family-like 7, pseudogene	0.025	0.91	4.36	4.04	-1079
11744851_a_at	DDX31	DEAD (Asp-Glu-Ala-Asp) box polypeptide 31	0.025	0.91	3.24	2.97	-1091
11727654_at	SRRM4	serine/arginine repetitive matrix 4	0.025	0.91	1.42	1.23	-1154
11723419_a_at	COL9A3	collagen, type IX, alpha 3	0.025	0.91	3.48	2.77	-1256
11738320_a_at	SHE	Src homology 2 domain containing E	0.025	0.91	1.94	2.16	1113
11740393_at	TNFRSF9	tumor necrosis factor receptor superfamily, member 9	0.026	0.91	2.59	3.11	1201
11725591_a_at	SPATA2	spermatogenesis associated 2	0.026	0.91	1.31	1.76	1344
11763706_a_at	CCDC93	coiled-coil domain containing 93	0.026	0.91	4.73	4.34	-1.09
11716360_a_at	CNIH	cornichon homolog (Drosophila)	0.026	0.91	4.92	5.52	1122
11716679_s_at	SLC39A9	solute carrier family 39 (zinc transporter), member 9	0.026	0.91	4.1	3.76	-1.09
11742433_a_at	ABCC9	ATP-binding cassette, sub-family C (CFTR/MRP), member 9	0.026	0.91	2.03	1.81	-1122
11754958_s_at	ATP6AP1	ATPase, H+ transporting, lysosomal accessory protein 1	0.026	0.91	5.06	5.6	1107
11744939_x_at	C11orf74	chromosome 11 open reading frame 74	0.026	0.91	4.43	4.91	1108
11745369_x_at	ZFYVE27	zinc finger, FYVE domain containing 27	0.026	0.91	1.87	1.46	-1281
11741512_a_at	SEC14L3	SEC14-like 3 (S. cerevisiae)	0.026	0.91	1.36	1.15	-1183
11715630_s_at	LAPTM4A	lysosomal protein transmembrane 4 alpha	0.026	0.91	7.96	8.37	1052
11757961_s_at	MAGI2	membrane associated guanylate kinase, WW and PDZ domain containing 2	0.026	0.91	1.62	1.37	-1182
11733659_a_at	TRIM69	tripartite motif containing 69	0.026	0.91	2.4	2.2	-1091
11746740_a_at	CTTN	cortactin	0.026	0.91	3.66	3.17	-1155
11761628_a_at	MME	membrane metallo-endopeptidase	0.026	0.91	2.2	1.9	-1158
11758699_x_at	FAM25A (includes others)	family with sequence similarity 25, member A	0.026	0.91	2.1	1.81	-1.16
11717439_s_at	TOP1	topoisomerase (DNA) I	0.026	0.91	5.47	5.17	-1058
11726028_a_at	MC1R	melanocortin 1 receptor (alpha melanocyte stimulating hormone receptor)	0.026	0.91	4.09	3.78	-1082
11731382_a_at	BEST3	bestrophin 3	0.026	0.91	1.18	1.38	1169
11744805_x_at	DHRS4L2	dehydrogenase/reductase (SDR family) member 4 like 2	0.026	0.91	6.48	6.83	1054
11761802_a_at	RGS11	regulator of G-protein signaling 11	0.026	0.91	1.56	1.34	-1164
11750997_a_at	CERK	ceramide kinase	0.026	0.91	4.81	4.37	-1101
11716274_a_at	ENSA	endosulfine alpha	0.026	0.91	7.82	8.3	1061
11721811_x_at	SF3A2	splicing factor 3a, subunit 2, 66kDa	0.026	0.91	4.32	3.81	-1134
11724404_a_at	WTAP	Wilms tumor 1 associated protein	0.026	0.91	8.01	8.38	1046
11759585_at	RAB18	RAB18, member RAS oncogene family	0.026	0.91	3.25	3.73	1148
11718712_a_at	SFSWAP	splicing factor, suppressor of white-apricot homolog (Drosophila)	0.026	0.91	3.39	3.73	1.1
11734869_a_at	NADK	NAD kinase	0.026	0.91	5.7	5.24	-1088
11757411_x_at	MRPL33	mitochondrial ribosomal protein L33	0.026	0.91	8.77	9.14	1042
11751913_a_at	FGD5	FYVE, RhoGEF and PH domain containing 5	0.026	0.91	2.11	1.83	-1153
11721466_s_at	COX7A2	cytochrome c oxidase subunit VIIa polypeptide 2 (liver)	0.026	0.91	8.71	9.04	1038
11721396_at	MUM1	melanoma associated antigen (mutated) 1	0.026	0.91	2.04	2.5	1225
11756739_a_at	C2orf68	chromosome 2 open reading frame 68	0.026	0.91	5.53	5.19	-1066
11718301_at	PLAC9	placenta-specific 9	0.026	0.91	3.88	3.6	-1078
11715754_at	PRL	prolactin	0.026	0.91	2.18	1.94	-1124
11762940_x_at	HLA-C	major histocompatibility complex, class I, C	0.026	0.91	4.32	4.88	1.13
11719428_a_at	BTBD7	BTB (POZ) domain containing 7	0.026	0.91	5.51	4.8	-1148
11732212_at	ZKSCAN1	zinc finger with KRAB and SCAN domains 1	0.026	0.91	2.84	3.68	1296
11715657_a_at	GLB1	galactosidase, beta 1	0.026	0.91	7.93	7.53	-1053
11716670_s_at	RAB1B	RAB1B, member RAS oncogene family	0.026	0.91	5.16	4.81	-1073
11717810_a_at	CYTH3	cytohesin 3	0.027	0.91	2.11	1.63	-1294
11763713_x_at	AAR2	AAR2 splicing factor homolog (S. cerevisiae)	0.027	0.91	1.31	1.09	-1202
11719923_at	GM2A	GM2 ganglioside activator	0.027	0.91	4.99	5.35	1072
11727521_s_at	INTS6	integrator complex subunit 6	0.027	0.91	3.2	3.97	1241
11739267_a_at	GPR61	G protein-coupled receptor 61	0.027	0.91	3.17	2.83	-1.12
11718278_s_at	NDUFB4	NADH dehydrogenase (ubiquinone) 1 beta subcomplex, 4, 15kDa	0.027	0.91	5.96	6.44	1081
11731137_a_at	MYPN	myopalladin	0.027	0.91	3.56	3.3	-1079
11739425_at	DPYSL5	dihydropyrimidinase-like 5	0.027	0.91	3.81	3.43	-1111
11717442_s_at	ARFGAP3	ADP-ribosylation factor GTPase activating protein 3	0.027	0.91	5.24	5.56	1061
11735383_s_at	C18orf1	chromosome 18 open reading frame 1	0.027	0.91	2	2.45	1225
11756389_a_at	HAPLN2	hyaluronan and proteoglycan link protein 2	0.027	0.91	3.53	3.29	-1073
11758911_at	DYRK2	dual-specificity tyrosine-(Y)-phosphorylation regulated kinase 2	0.027	0.91	4.97	4.55	-1092
11745957_a_at	REXO1	REX1, RNA exonuclease 1 homolog (S. cerevisiae)	0.027	0.91	2.61	2.21	-1181
11736525_a_at	ADAM29	ADAM metallopeptidase domain 29	0.027	0.91	1.84	1.61	-1143
11741490_a_at	LRRFIP1	leucine rich repeat (in FLII) interacting protein 1	0.027	0.91	5.35	4.91	-1.09
11742349_at	OR4A47	olfactory receptor, family 4, subfamily A, member 47	0.027	0.91	1.33	1.08	-1231
11743472_a_at	ZNF226	zinc finger protein 226	0.027	0.91	4	4.43	1107
11737587_at	KCNA7	potassium voltage-gated channel, shaker-related subfamily, member 7	0.027	0.91	4.04	3.8	-1063
11759480_s_at	PTP4A2	protein tyrosine phosphatase type IVA, member 2	0.027	0.91	9.74	9.95	1022
11720988_at	SEC22A	SEC22 vesicle trafficking protein homolog A (S. cerevisiae)	0.027	0.91	2.62	2.98	1137
11742276_a_at	EPM2A	epilepsy, progressive myoclonus type 2A, Lafora disease (laforin)	0.027	0.91	3.07	2.72	-1129
11715501_s_at	IGFBP7	insulin-like growth factor binding protein 7	0.027	0.91	5.53	5.9	1067
11754452_x_at	RRBP1	ribosome binding protein 1 homolog 180kDa (dog)	0.027	0.91	3.32	2.97	-1118
11762059_at	PDGFA	platelet-derived growth factor alpha polypeptide	0.027	0.91	2.83	2.59	-1093
11725781_at	ZC3H8	zinc finger CCCH-type containing 8	0.027	0.91	3.15	3.91	1241
11745564_x_at	DNAJC4	DnaJ (Hsp40) homolog, subfamily C, member 4	0.027	0.91	5.3	5.59	1055
11720161_at	CXCL13	chemokine (C-X-C motif) ligand 13	0.027	0.91	1.92	1.65	-1164
11756086_x_at	HNRNPA1L2	heterogeneous nuclear ribonucleoprotein A1-like 2	0.027	0.91	8.69	8.87	1021
11727215_a_at	NRG1	neuregulin 1	0.027	0.91	5.02	4.43	-1133
11729311_a_at	C12orf39	chromosome 12 open reading frame 39	0.027	0.91	1.74	1.42	-1225
11752070_a_at	KCNQ5	potassium voltage-gated channel, KQT-like subfamily, member 5	0.027	0.91	1.16	0.98	-1184
11715765_a_at	DUSP1	dual specificity phosphatase 1	0.027	0.91	6.5	6.02	-1.08
11742836_a_at	UBXN4	UBX domain protein 4	0.027	0.91	6.78	6.56	-1034
11725196_s_at	ZSWIM7	zinc finger, SWIM-type containing 7	0.027	0.91	6.22	6.8	1093
11750096_a_at	CTNND2	catenin (cadherin-associated protein), delta 2	0.027	0.91	1.55	1.28	-1211
11760983_at	L3MBTL4	l(3)mbt-like 4 (Drosophila)	0.027	0.91	2.03	1.73	-1173
11728790_x_at	DGCR6L	DiGeorge syndrome critical region gene 6-like	0.027	0.91	4.74	4.43	-1.07
11737572_x_at	HIST1H2AG (includes others)	histone cluster 1, H2ag	0.027	0.91	2.03	2.53	1246
11723737_x_at	RNF216	ring finger protein 216	0.027	0.91	3.61	3.33	-1084
11715681_s_at	CREG1	cellular repressor of E1A-stimulated genes 1	0.027	0.91	6.55	6.76	1032
11760473_at	TOR1AIP2	torsin A interacting protein 2	0.027	0.91	1.76	2.1	1193
11720284_at	TRAK1	trafficking protein, kinesin binding 1	0.027	0.91	3.72	4.22	1134
11715695_x_at	COX7B	cytochrome c oxidase subunit VIIb	0.027	0.91	7.39	7.87	1065
11743126_a_at	EIF3G	eukaryotic translation initiation factor 3, subunit G	0.027	0.91	7.13	7.51	1053
11761050_at	FGR	Gardner-Rasheed feline sarcoma viral (v-fgr) oncogene homolog	0.028	0.91	7.5	7	-1071
11760251_at	PPP1R2	protein phosphatase 1, regulatory (inhibitor) subunit 2	0.028	0.91	2.65	3.19	1204
11743676_a_at	TTLL7	tubulin tyrosine ligase-like family, member 7	0.028	0.91	2.41	2.08	-1159
11752323_a_at	TSPEAR	thrombospondin-type laminin G domain and EAR repeats	0.028	0.91	1.85	1.52	-1217
11747630_a_at	XAF1	XIAP associated factor 1	0.028	0.91	5.97	6.73	1127
11728377_x_at	NMU	neuromedin U	0.028	0.91	3.55	3.3	-1076
11732250_x_at	RCOR3	REST corepressor 3	0.028	0.91	5.49	5.16	-1064
11757163_at	SNORA54	small nucleolar RNA, H/ACA box 54	0.028	0.91	1.73	2.03	1173
11739167_a_at	GIMAP6	GTPase, IMAP family member 6	0.028	0.91	6.18	5.53	-1118
11747767_a_at	MBD1	methyl-CpG binding domain protein 1	0.028	0.91	3.46	3.11	-1113
11718631_at	SERTAD1	SERTA domain containing 1	0.028	0.91	4.88	5.49	1125
11739368_a_at	DMXL2	Dmx-like 2	0.028	0.91	7.83	7.59	-1032
11716081_a_at	WDR77	WD repeat domain 77	0.028	0.91	2.95	2.63	-1122
11759622_s_at	DDX21	DEAD (Asp-Glu-Ala-Asp) box helicase 21	0.028	0.91	6.63	6.99	1054
11753884_x_at	ENTPD6	ectonucleoside triphosphate diphosphohydrolase 6 (putative)	0.028	0.91	4.01	3.71	-1081
11757375_x_at	RPS15	ribosomal protein S15	0.028	0.91	10.39	10.63	1023
11758073_s_at	ZC3H15	zinc finger CCCH-type containing 15	0.028	0.91	7.2	7.57	1051
11723276_x_at	CREBZF	CREB/ATF bZIP transcription factor	0.028	0.91	3.59	4.07	1134
11755353_a_at	MYO7B	myosin VIIB	0.028	0.91	4.73	4.41	-1073
11737042_s_at	PHLDB2	pleckstrin homology-like domain, family B, member 2	0.028	0.91	1.14	0.94	-1213
11719652_s_at	SPAG6	sperm associated antigen 6	0.028	0.91	1.13	0.92	-1228
11748255_a_at	RBL2	retinoblastoma-like 2 (p130)	0.028	0.91	6.77	6.46	-1048
11760643_a_at	CDH26	cadherin 26	0.028	0.91	1.6	1.37	-1168
11740752_a_at	FOLR2	folate receptor 2 (fetal)	0.028	0.91	4.39	4.81	1096
11740207_a_at	GPR155	G protein-coupled receptor 155	0.028	0.91	1.86	1.45	-1283
11716868_at	UTP18	UTP18 small subunit (SSU) processome component homolog (yeast)	0.028	0.91	5.17	5.64	1091
11742822_a_at	DNPEP	aspartyl aminopeptidase	0.028	0.91	4.01	4.51	1125
11746759_at	HSD52	uncharacterized LOC729467	0.028	0.91	1.24	1.44	1161
11718360_s_at	COIL	coilin	0.028	0.91	5.92	6.32	1068
11741394_a_at	EXOG	endo/exonuclease (5'-3'), endonuclease G-like	0.028	0.91	1.86	1.44	-1292
11729257_at	IPPK	inositol 1,3,4,5,6-pentakisphosphate 2-kinase	0.028	0.91	1.66	1.32	-1258
11758945_a_at	FAM163A	family with sequence similarity 163, member A	0.028	0.91	1.25	1.61	1288
11746465_a_at	EPS15L1	epidermal growth factor receptor pathway substrate 15-like 1	0.028	0.91	4.64	4.26	-1089
11728684_at	KRR1	KRR1, small subunit (SSU) processome component, homolog (yeast)	0.028	0.91	2.92	2.51	-1163
11721479_at	GOLPH3L	golgi phosphoprotein 3-like	0.028	0.91	3.8	4.44	1168
11747696_a_at	WDR24	WD repeat domain 24	0.028	0.91	2.71	2.48	-1093
11753834_x_at	CXADR	coxsackie virus and adenovirus receptor	0.028	0.91	2.14	2.4	1121
11721540_a_at	MAPK13	mitogen-activated protein kinase 13	0.028	0.91	3.41	3.13	-1089
11730070_at	KIAA1239	KIAA1239	0.028	0.91	1.11	0.88	-1261
11734021_at	SHANK2	SH3 and multiple ankyrin repeat domains 2	0.028	0.91	2.36	2.08	-1135
11757569_a_at	NDRG3	NDRG family member 3	0.028	0.91	5.77	6.22	1078
11749401_a_at	TRIT1	tRNA isopentenyltransferase 1	0.028	0.91	2.38	2.08	-1144
11747970_a_at	ARMC4	armadillo repeat containing 4	0.028	0.91	0.95	0.74	-1284
11756578_a_at	RHOT1	ras homolog family member T1	0.028	0.91	4.54	5.07	1117
11745155_s_at	NCL	nucleolin	0.028	0.91	7.95	8.26	1039
11727733_a_at	CCDC40	coiled-coil domain containing 40	0.028	0.91	2.34	2.13	-1099
11748650_a_at	ADAM33	ADAM metallopeptidase domain 33	0.028	0.91	2.8	2.56	-1094
11728231_at	RNF2	ring finger protein 2	0.028	0.91	3.75	4.27	1139
11751218_a_at	CA10	carbonic anhydrase X	0.028	0.91	1.31	1.07	-1224
11762491_at	AIFM2	apoptosis-inducing factor, mitochondrion-associated, 2	0.029	0.91	1.75	1.5	-1167
11736135_at	OAS2	2'-5'-oligoadenylate synthetase 2, 69/71kDa	0.029	0.91	5.38	6.01	1117
11756437_x_at	RPS18	ribosomal protein S18	0.029	0.91	8.59	9.1	1059
11743801_at	DNAH2	dynein, axonemal, heavy chain 2	0.029	0.91	2.46	2.17	-1134
11723405_s_at	SCMH1	sex comb on midleg homolog 1 (Drosophila)	0.029	0.91	1.62	1.4	-1157
11734097_a_at	C14orf37	chromosome 14 open reading frame 37	0.029	0.91	2.34	2.08	-1125
11756257_a_at	FLYWCH1	FLYWCH-type zinc finger 1	0.029	0.91	2.44	2.15	-1135
11756388_s_at	TRMT10C	tRNA methyltransferase 10 homolog C (S. cerevisiae)	0.029	0.91	5.28	5.64	1068
11759857_at	LOC554223	histocompatibility antigen-related	0.029	0.91	3.01	2.76	-1091
11746348_x_at	PNN	pinin, desmosome associated protein	0.029	0.91	4.77	5.33	1117
11752624_x_at	PDE4A	phosphodiesterase 4A, cAMP-specific	0.029	0.91	3.31	2.92	-1134
11735977_at	HTA	uncharacterized LOC283902	0.029	0.91	3.59	3.36	-1068
11741200_a_at	AKAP2/PALM2-AKAP2	A kinase (PRKA) anchor protein 2	0.029	0.91	1.8	2.42	1344
11755744_a_at	IQCF3	IQ motif containing F3	0.029	0.91	2.02	1.74	-1161
11729527_a_at	POMT2	protein-O-mannosyltransferase 2	0.029	0.91	3.34	2.93	-1.14
11718129_x_at	ARL2	ADP-ribosylation factor-like 2	0.029	0.91	4.76	5.1	1071
11750553_x_at	CASP1	caspase 1, apoptosis-related cysteine peptidase	0.029	0.91	7.03	7.43	1057
11719561_s_at	SOX4	SRY (sex determining region Y)-box 4	0.029	0.91	8.23	8.56	1.04
11732767_at	ALOXE3	arachidonate lipoxygenase 3	0.029	0.91	3.22	2.95	-1092
11749850_a_at	RAB37	RAB37, member RAS oncogene family	0.029	0.91	4.08	3.69	-1106
11751778_s_at	TIMM23	translocase of inner mitochondrial membrane 23 homolog (yeast)	0.029	0.91	5.23	5.69	1088
11717521_x_at	PTTG1	pituitary tumor-transforming 1	0.029	0.91	2.65	3.19	1204
11743845_a_at	TMEM102	transmembrane protein 102	0.029	0.91	3.34	3.07	-1088
11734137_a_at	MTBP	Mdm2, transformed 3T3 cell double minute 2, p53 binding protein (mouse) binding protein, 104kDa	0.029	0.91	2.16	1.95	-1108
11757874_x_at	PFDN1	prefoldin subunit 1	0.029	0.91	5.12	5.6	1094
11730991_a_at	EIF2AK2	eukaryotic translation initiation factor 2-alpha kinase 2	0.029	0.91	5.97	6.43	1077
11748759_x_at	GBP6	guanylate binding protein family, member 6	0.029	0.91	1.55	1.24	-1.25
11740867_a_at	BTBD19	BTB (POZ) domain containing 19	0.029	0.91	3.59	3.14	-1143
11748847_x_at	GOLGA2P5	golgin A2 pseudogene 5	0.029	0.91	2.9	2.59	-1.12
11752878_a_at	ZNF750	zinc finger protein 750	0.029	0.91	3.07	2.81	-1093
11725956_a_at	TIMM17A	translocase of inner mitochondrial membrane 17 homolog A (yeast)	0.029	0.91	3.88	4.45	1147
11723961_s_at	PTN	pleiotrophin	0.029	0.91	3.44	3.2	-1075
11734617_x_at	HCG9	HLA complex group 9 (non-protein coding)	0.029	0.91	3.23	3.45	1068
11723702_at	ABHD5	abhydrolase domain containing 5	0.029	0.91	5.6	5.07	-1105
11751572_a_at	TAPBP	TAP binding protein (tapasin)	0.029	0.91	5.03	5.38	1.07
11742275_at	NXPE2	neurexophilin and PC-esterase domain family, member 2	0.029	0.91	1.54	1.28	-1203
11736190_a_at	OGN	osteoglycin	0.029	0.91	1.46	1.15	-1.27
11761239_at	ZDHHC20	zinc finger, DHHC-type containing 20	0.029	0.91	2.29	1.71	-1339
11738330_at	IL17REL	interleukin 17 receptor E-like	0.029	0.91	2.84	2.5	-1136
11748525_a_at	ECM1	extracellular matrix protein 1	0.029	0.91	2.13	1.84	-1158
11717622_s_at	SUCO	SUN domain containing ossification factor	0.029	0.91	5.18	5.58	1077
11728994_a_at	AZI2	5-azacytidine induced 2	0.029	0.91	6.55	6.07	-1079
11735047_at	APOA5	apolipoprotein A-V	0.029	0.91	2.4	2.17	-1106
11733154_at	UBTD2	ubiquitin domain containing 2	0.029	0.91	3.91	3.56	-1098
11735821_s_at	AQP12A/AQP12B	aquaporin 12A	0.03	0.91	2.82	2.45	-1151
11757997_s_at	OAT	ornithine aminotransferase	0.03	0.91	5.96	6.29	1055
11738483_a_at	TNFRSF13B	tumor necrosis factor receptor superfamily, member 13B	0.03	0.91	3.89	4.46	1147
11724674_a_at	FAM149B1	family with sequence similarity 149, member B1	0.03	0.91	3.48	3.99	1147
11760342_a_at	PPP3CB	protein phosphatase 3, catalytic subunit, beta isozyme	0.03	0.91	2.96	2.6	-1138
11749747_s_at	SNW1	SNW domain containing 1	0.03	0.91	7.26	7.69	1059
11720796_x_at	NUPL1	nucleoporin like 1	0.03	0.91	3.85	4.28	1112
11749055_a_at	MRVI1	murine retrovirus integration site 1 homolog	0.03	0.91	3.06	2.79	-1097
11733142_x_at	IMPA1	inositol(myo)-1(or 4)-monophosphatase 1	0.03	0.91	2.15	1.72	-1.25
11762613_s_at	TMEM234	transmembrane protein 234	0.03	0.91	4.47	3.87	-1155
11754036_s_at	UBE2F	ubiquitin-conjugating enzyme E2F (putative)	0.03	0.91	4.56	4.13	-1104
11715473_at	SRPR	signal recognition particle receptor (docking protein)	0.03	0.91	6.68	6.96	1042
11756300_a_at	ANP32B	acidic (leucine-rich) nuclear phosphoprotein 32 family, member B	0.03	0.91	7.9	8.29	1049
11741110_at	ZNF57	zinc finger protein 57	0.03	0.91	2.62	2.92	1115
11755658_x_at	ZNF594	zinc finger protein 594	0.03	0.91	2.8	2.45	-1143
11743980_a_at	ZFPL1	zinc finger protein-like 1	0.03	0.91	3.44	3.11	-1106
11730869_s_at	PPY	pancreatic polypeptide	0.03	0.91	2.47	2.22	-1113
11760684_x_at	SH3PXD2A	SH3 and PX domains 2A	0.03	0.91	3.69	4.13	1119
11755921_a_at	GTF3C5	general transcription factor IIIC, polypeptide 5, 63kDa	0.03	0.91	3.48	3.89	1118
11718537_s_at	FAHD2A	fumarylacetoacetate hydrolase domain containing 2A	0.03	0.91	3.68	4.02	1092
11722128_at	FAM102B	family with sequence similarity 102, member B	0.03	0.91	4.13	4.68	1133
11727080_at	NUFIP1	nuclear fragile X mental retardation protein interacting protein 1	0.03	0.91	1.24	1.01	-1228
11716587_at	AXL	AXL receptor tyrosine kinase	0.03	0.91	1.21	1.81	1496
11738623_s_at	ZNF268	zinc finger protein 268	0.03	0.91	2.62	3.12	1191
11761116_a_at	FAM65B	family with sequence similarity 65, member B	0.03	0.91	5.71	5.18	-1102
11717879_a_at	PPFIA1	protein tyrosine phosphatase, receptor type, f polypeptide (PTPRF), interacting protein (liprin), alpha 1	0.03	0.91	5.51	5.14	-1072
11725042_a_at	YWHAB	tyrosine 3-monooxygenase/tryptophan 5-monooxygenase activation protein, beta polypeptide	0.03	0.91	9.2	9.45	1027
11755830_a_at	MYO1G	myosin IG	0.03	0.91	4.07	3.64	-1118
11757501_a_at	POLR2I	polymerase (RNA) II (DNA directed) polypeptide I, 14.5kDa	0.03	0.91	5.17	5.85	1132
11734447_x_at	PDCD1	programmed cell death 1	0.03	0.91	2.5	2.22	-1126
11715795_at	MANF	mesencephalic astrocyte-derived neurotrophic factor	0.03	0.91	4.91	5.32	1084
11717399_a_at	TIPARP	TCDD-inducible poly(ADP-ribose) polymerase	0.03	0.91	5.64	6.29	1115
11747299_a_at	CALCOCO1	calcium binding and coiled-coil domain 1	0.03	0.91	6.13	5.63	-1089
11757540_x_at	YIPF3	Yip1 domain family, member 3	0.03	0.91	5.98	6.25	1045
11752091_a_at	THADA	thyroid adenoma associated	0.03	0.91	3.92	3.32	-1181
11737103_s_at	GDAP2	ganglioside induced differentiation associated protein 2	0.03	0.91	2.63	2.28	-1154
11743092_at	THEM4	thioesterase superfamily member 4	0.03	0.91	2.96	3.25	1098
11739289_at	MLL	myeloid/lymphoid or mixed-lineage leukemia (trithorax homolog, Drosophila)	0.03	0.91	5.45	5.84	1072
11750141_a_at	CTPS1	CTP synthase 1	0.03	0.91	3.52	3.99	1134
11758660_s_at	DLX4	distal-less homeobox 4	0.03	0.91	2.63	2.98	1133
11756308_a_at	FAM50A	family with sequence similarity 50, member A	0.03	0.91	6.7	7.04	1051
11756549_a_at	SPECC1L	sperm antigen with calponin homology and coiled-coil domains 1-like	0.03	0.91	5.12	4.81	-1064
11733133_a_at	ZNF703	zinc finger protein 703	0.03	0.91	5.23	5.82	1113
11756941_a_at	CCDC151	coiled-coil domain containing 151	0.03	0.91	3.55	3.18	-1116
11755004_a_at	PCF11	PCF11, cleavage and polyadenylation factor subunit, homolog (S. cerevisiae)	0.03	0.91	5.23	4.42	-1183
11724645_at	SPOPL	speckle-type POZ protein-like	0.031	0.91	7.38	6.84	-1079
11732911_at	PRSS45	protease, serine, 45	0.031	0.91	2.49	2.22	-1122
11757573_s_at	FZD5	frizzled family receptor 5	0.031	0.91	1.53	1.83	1196
11758037_s_at	MTMR12	myotubularin related protein 12	0.031	0.91	4.55	5.09	1119
11717783_x_at	PHF5A	PHD finger protein 5A	0.031	0.91	4.15	3.83	-1084
11758980_at	C6orf162	chromosome 6 open reading frame 162	0.031	0.91	2.65	2.37	-1118
11736837_a_at	TPCN2	two pore segment channel 2	0.031	0.91	4.16	3.84	-1083
11755992_x_at	ICAM2	intercellular adhesion molecule 2	0.031	0.91	4.13	4.5	1.09
11758757_at	ADH5	alcohol dehydrogenase 5 (class III), chi polypeptide	0.031	0.91	2.38	2.1	-1133
11751677_a_at	CLDN18	claudin 18	0.031	0.91	1.76	1.55	-1135
11747443_a_at	PRPF3	PRP3 pre-mRNA processing factor 3 homolog (S. cerevisiae)	0.031	0.91	5.78	5.98	1035
11760014_x_at	PTPN7	protein tyrosine phosphatase, non-receptor type 7	0.031	0.91	3.42	2.99	-1144
11754785_a_at	ZFYVE19	zinc finger, FYVE domain containing 19	0.031	0.91	4.39	4.74	1.08
11740961_a_at	CD33	CD33 molecule	0.031	0.91	6.54	6.86	1049
11721722_x_at	MSH5	mutS homolog 5 (E. coli)	0.031	0.91	4.52	4.82	1066
11718671_a_at	C11orf49	chromosome 11 open reading frame 49	0.031	0.91	2.96	2.43	-1218
11723964_at	AGA	aspartylglucosaminidase	0.031	0.91	4.25	4.7	1106
11732338_a_at	KAT8	K(lysine) acetyltransferase 8	0.031	0.91	3.89	4.33	1113
11716101_s_at	ATG3	autophagy related 3	0.031	0.91	7.56	7.93	1049
11748015_x_at	VDAC3	voltage-dependent anion channel 3	0.031	0.91	5.22	5.62	1077
11752767_a_at	SPAG9	sperm associated antigen 9	0.031	0.91	5.26	4.83	-1089
11762493_at	GPR135	G protein-coupled receptor 135	0.031	0.91	1.88	1.65	-1139
11752188_a_at	GIGYF2	GRB10 interacting GYF protein 2	0.031	0.91	6.21	5.78	-1074
11745093_x_at	LMOD2	leiomodin 2 (cardiac)	0.031	0.91	1.98	1.74	-1138
11730673_at	OPRK1	opioid receptor, kappa 1	0.031	0.91	1.35	1.11	-1216
11719682_s_at	NSA2	NSA2 ribosome biogenesis homolog (S. cerevisiae)	0.031	0.91	9.26	9.54	1.03
11721285_a_at	TBPL1	TBP-like 1	0.031	0.91	4.55	5.21	1145
11763162_a_at	DNAJC9	DnaJ (Hsp40) homolog, subfamily C, member 9	0.031	0.91	2.21	1.92	-1151
11726231_at	NR0B2	nuclear receptor subfamily 0, group B, member 2	0.031	0.91	3.32	3.07	-1081
11739579_a_at	PGBD1	piggyBac transposable element derived 1	0.031	0.91	1.66	1.35	-1.23
11749836_a_at	CSMD2	CUB and Sushi multiple domains 2	0.031	0.91	2.56	2.28	-1123
11744118_a_at	MRPL10	mitochondrial ribosomal protein L10	0.031	0.91	4.35	4.82	1108
11750864_a_at	CRISPLD1	cysteine-rich secretory protein LCCL domain containing 1	0.031	0.91	0.45	0.63	1.4
11752006_a_at	MCF2L	MCF.2 cell line derived transforming sequence-like	0.031	0.91	1.67	1.39	-1201
11718695_a_at	YIF1B	Yip1 interacting factor homolog B (S. cerevisiae)	0.031	0.91	3.33	2.98	-1117
11746558_x_at	LGALS9	lectin, galactoside-binding, soluble, 9	0.031	0.91	7.6	7.9	1039
11746860_a_at	SGSM1	small G protein signaling modulator 1	0.031	0.91	1.28	1.08	-1185
11732409_a_at	KTN1	kinectin 1 (kinesin receptor)	0.031	0.91	5.14	5.64	1097
11725953_a_at	RNF10	ring finger protein 10	0.031	0.91	4.53	4.88	1077
11760847_at	KCNMB1	potassium large conductance calcium-activated channel, subfamily M, beta member 1	0.031	0.91	3.44	2.95	-1166
11716074_x_at	HSBP1	heat shock factor binding protein 1	0.031	0.91	5.62	6.29	1119
11731580_x_at	KCTD20	potassium channel tetramerisation domain containing 20	0.031	0.91	7.32	7.69	1051
11734068_a_at	SSR3	signal sequence receptor, gamma (translocon-associated protein gamma)	0.031	0.91	6.74	7.14	1059
11721529_at	ZDHHC2	zinc finger, DHHC-type containing 2	0.031	0.91	4.39	4.8	1093
11732320_a_at	ZNF92	zinc finger protein 92	0.032	0.91	4.83	5.18	1072
11718857_a_at	NUDCD3	NudC domain containing 3	0.032	0.91	4.01	3.48	-1152
11723676_at	CASQ1	calsequestrin 1 (fast-twitch, skeletal muscle)	0.032	0.91	1.95	1.37	-1423
11751951_a_at	TJP2	tight junction protein 2	0.032	0.91	4.7	4.31	-1.09
11727138_a_at	HSPA1L	heat shock 70kDa protein 1-like	0.032	0.91	3.13	2.76	-1134
11745647_x_at	ASB16	ankyrin repeat and SOCS box containing 16	0.032	0.91	3.68	3.32	-1108
11739732_a_at	CSNK1G1	casein kinase 1, gamma 1	0.032	0.91	5.52	5.22	-1057
11723402_a_at	STK4	serine/threonine kinase 4	0.032	0.91	8.35	7.9	-1057
11746177_a_at	RHBDF1	rhomboid 5 homolog 1 (Drosophila)	0.032	0.91	3.59	3.26	-1101
11742217_a_at	PTPRA	protein tyrosine phosphatase, receptor type, A	0.032	0.91	5.04	5.43	1077
11739362_a_at	FKRP	fukutin related protein	0.032	0.91	4.1	3.77	-1088
11751663_a_at	CD300LB	CD300 molecule-like family member b	0.032	0.91	7.45	7.08	-1052
11734663_at	TRA2B	transformer 2 beta homolog (Drosophila)	0.032	0.91	3.36	2.8	-1.2
11755559_a_at	ADCK4	aarF domain containing kinase 4	0.032	0.91	2.98	3.51	1178
11716165_a_at	MGST3	microsomal glutathione S-transferase 3	0.032	0.91	7.05	7.63	1082
11753933_x_at	PHAX	phosphorylated adaptor for RNA export	0.032	0.91	3.35	2.96	-1132
11761435_at	CIAPIN1	cytokine induced apoptosis inhibitor 1	0.032	0.91	4.62	4.21	-1097
11764071_s_at	GCFC2	GC-rich sequence DNA-binding factor 2	0.032	0.91	1.51	2.08	1377
11737956_s_at	C15orf40	chromosome 15 open reading frame 40	0.032	0.91	1.43	1.15	-1243
11759821_at	RPL37A	ribosomal protein L37a	0.032	0.91	1.59	2.13	1.34
11759827_at	ZNF154	zinc finger protein 154	0.032	0.91	3.13	2.64	-1186
11743808_a_at	DHCR7	7-dehydrocholesterol reductase	0.032	0.91	1.65	1.38	-1196
11732592_a_at	SMC1B	structural maintenance of chromosomes 1B	0.032	0.91	3.55	2.55	-1392
11762685_x_at	LILRB3	leukocyte immunoglobulin-like receptor, subfamily B (with TM and ITIM domains), member 3	0.032	0.91	3.16	2.89	-1093
11750150_s_at	ZNF890P	zinc finger protein 890, pseudogene	0.032	0.91	3.69	3.1	-1.19
11759922_a_at	PARD3	par-3 partitioning defective 3 homolog (C. elegans)	0.032	0.91	2.45	2.18	-1124
11758313_x_at	RPS10	ribosomal protein S10	0.032	0.91	8.99	9.36	1041
11741855_at	ARGFX	arginine-fifty homeobox	0.032	0.91	1.62	1.37	-1182
11751946_a_at	ARHGAP21	Rho GTPase activating protein 21	0.032	0.91	6.54	6.19	-1057
11719189_at	NRAS	neuroblastoma RAS viral (v-ras) oncogene homolog	0.032	0.91	6.14	6.48	1055
11738285_at	CLNK	cytokine-dependent hematopoietic cell linker	0.032	0.91	2.1	1.77	-1186
11745302_a_at	STARD3	StAR-related lipid transfer (START) domain containing 3	0.032	0.91	4.45	4.88	1097
11728999_a_at	GCNT2	glucosaminyl (N-acetyl) transferase 2, I-branching enzyme (I blood group)	0.032	0.91	3.98	3.47	-1147
11760186_at	ACTA2	actin, alpha 2, smooth muscle, aorta	0.032	0.91	1.4	1.67	1193
11732226_s_at	ZNF664	zinc finger protein 664	0.032	0.91	6.14	6.58	1072
11717393_a_at	FN3KRP	fructosamine 3 kinase related protein	0.032	0.91	3.84	3.54	-1085
11743726_s_at	RHOA	ras homolog family member A	0.032	0.91	9	9.4	1044
11720958_a_at	SAT2	spermidine/spermine N1-acetyltransferase family member 2	0.032	0.91	6.91	7.26	1051
11743353_s_at	STAT1	signal transducer and activator of transcription 1, 91kDa	0.032	0.91	6.65	7.3	1098
11757954_s_at	AGAP1	ArfGAP with GTPase domain, ankyrin repeat and PH domain 1	0.032	0.91	1.05	0.66	-1591
11760012_at	DOCK2	dedicator of cytokinesis 2	0.032	0.91	5.15	4.64	-1.11
11726156_at	POLA1	polymerase (DNA directed), alpha 1, catalytic subunit	0.032	0.91	3.37	4	1187
11744399_a_at	MYEOV2	myeloma overexpressed 2	0.032	0.91	7.03	7.3	1038
11746395_x_at	NRCAM	neuronal cell adhesion molecule	0.032	0.91	1.08	0.86	-1256
11757867_s_at	BZW1	basic leucine zipper and W2 domains 1	0.032	0.91	7.33	7.8	1064
11753688_a_at	MDM2	Mdm2, p53 E3 ubiquitin protein ligase homolog (mouse)	0.032	0.91	7.61	7.14	-1066
11749714_a_at	GGA3	golgi-associated, gamma adaptin ear containing, ARF binding protein 3	0.032	0.91	6.27	5.9	-1063
11745309_a_at	FRMD3	FERM domain containing 3	0.032	0.91	3.05	2.61	-1169
11730909_s_at	CCR5	chemokine (C-C motif) receptor 5 (gene/pseudogene)	0.032	0.91	2.91	3.38	1162
11751236_a_at	TBC1D14	TBC1 domain family, member 14	0.032	0.91	7.02	6.63	-1059
11744139_at	TPGS1	tubulin polyglutamylase complex subunit 1	0.032	0.91	2.53	2.27	-1115
11761297_x_at	TSPAN16	tetraspanin 16	0.032	0.91	3.99	3.54	-1127
11754868_a_at	ERGIC3	ERGIC and golgi 3	0.032	0.91	7.25	7.51	1036
11719787_x_at	PSMB5	proteasome (prosome, macropain) subunit, beta type, 5	0.032	0.91	4.34	4.66	1074
11738003_s_at	SLC35E2	solute carrier family 35, member E2	0.032	0.91	4.39	4	-1097
11737937_x_at	RANBP3L	RAN binding protein 3-like	0.032	0.91	1.25	1.09	-1147
11733804_at	AMN	amnionless homolog (mouse)	0.032	0.91	3.42	3.2	-1069
11726571_a_at	SEMA7A	semaphorin 7A, GPI membrane anchor (John Milton Hagen blood group)	0.032	0.91	2.38	2.17	-1097
11715582_s_at	SF3B2	splicing factor 3b, subunit 2, 145kDa	0.032	0.91	8.22	8.6	1046
11716880_s_at	MAD2L1BP	MAD2L1 binding protein	0.032	0.91	3.18	3.62	1138
11759167_at	HIST2H2BE (includes others)	histone cluster 2, H2be	0.032	0.91	3.35	3.02	-1109
11737132_a_at	PCDHGA10	protocadherin gamma subfamily A, 10	0.033	0.91	0.99	0.78	-1269
11716666_a_at	ID3	inhibitor of DNA binding 3, dominant negative helix-loop-helix protein	0.033	0.91	3.64	4.4	1209
11717023_a_at	SDF2	stromal cell-derived factor 2	0.033	0.91	5.11	5.76	1127
11758705_s_at	PTPDC1	protein tyrosine phosphatase domain containing 1	0.033	0.91	1.74	1.53	-1137
11746205_a_at	DMWD	dystrophia myotonica, WD repeat containing	0.033	0.91	2.37	2.05	-1156
11716846_a_at	MS4A6A	membrane-spanning 4-domains, subfamily A, member 6A	0.033	0.91	7.43	8.12	1093
11752835_a_at	AKT1S1	AKT1 substrate 1 (proline-rich)	0.033	0.91	1.61	1.89	1174
11757416_a_at	ILKAP	integrin-linked kinase-associated serine/threonine phosphatase	0.033	0.91	6.14	6.51	1.06
11758245_s_at	SUB1	SUB1 homolog (S. cerevisiae)	0.033	0.91	7.84	8.15	1.04
11716021_x_at	RAD23A	RAD23 homolog A (S. cerevisiae)	0.033	0.91	4.41	4.91	1113
11741107_a_at	MRPS14	mitochondrial ribosomal protein S14	0.033	0.91	3.77	4.5	1194
11757300_s_at	ELOVL5	ELOVL fatty acid elongase 5	0.033	0.91	6.17	6.62	1073
11718188_at	FOXJ2	forkhead box J2	0.033	0.91	4.65	4.93	1.06
11750050_a_at	CAST	calpastatin	0.033	0.91	8.56	8.2	-1044
11742011_at	INSRR	insulin receptor-related receptor	0.033	0.91	2.08	1.8	-1156
11752602_a_at	TBC1D17	TBC1 domain family, member 17	0.033	0.91	4.83	4.29	-1126
11758744_at	FARSB	phenylalanyl-tRNA synthetase, beta subunit	0.033	0.91	1.09	0.9	-1211
11725122_x_at	GATAD1	GATA zinc finger domain containing 1	0.033	0.91	2.92	2.59	-1127
11743642_s_at	TFAP2A	transcription factor AP-2 alpha (activating enhancer binding protein 2 alpha)	0.033	0.91	1.43	1.22	-1172
11738131_a_at	RNF212	ring finger protein 212	0.033	0.91	3.17	2.91	-1089
11749138_x_at	TRIM46	tripartite motif containing 46	0.033	0.91	3.72	3.42	-1088
11742454_s_at	PHF20L1	PHD finger protein 20-like 1	0.033	0.91	5.39	5.76	1069
11724962_a_at	SRGAP3	SLIT-ROBO Rho GTPase activating protein 3	0.033	0.91	2.48	1.92	-1292
11760333_x_at	ZFAND2B	zinc finger, AN1-type domain 2B	0.033	0.91	3.09	3.29	1065
11732273_at	SELRC1	Sel1 repeat containing 1	0.033	0.91	3.53	4	1133
11720491_a_at	ITIH2	inter-alpha-trypsin inhibitor heavy chain 2	0.033	0.91	1.16	1.7	1466
11719622_at	GTPBP1	GTP binding protein 1	0.033	0.91	4.69	4.38	-1071
11733637_a_at	MORN3	MORN repeat containing 3	0.033	0.91	1.96	2.27	1158
11738533_a_at	KRT9	keratin 9	0.033	0.91	1.52	1.32	-1152
11736157_a_at	TBC1D2B	TBC1 domain family, member 2B	0.033	0.91	4.68	4.12	-1136
11744372_a_at	PRPSAP1	phosphoribosyl pyrophosphate synthetase-associated protein 1	0.033	0.91	5.83	6.33	1086
11747353_a_at	CUL1	cullin 1	0.033	0.91	6.57	6.95	1058
11752142_a_at	FLNA	filamin A, alpha	0.033	0.91	6.67	6.35	-1.05
11744462_x_at	PCID2	PCI domain containing 2	0.033	0.91	4	4.4	1.1
11739773_a_at	SNX20	sorting nexin 20	0.033	0.91	3.04	3.36	1105
11720837_a_at	HIRA	HIR histone cell cycle regulation defective homolog A (S. cerevisiae)	0.033	0.91	4.38	5	1142
11735305_a_at	FLCN	folliculin	0.033	0.91	3.67	3.13	-1173
11753402_a_at	RAB35	RAB35, member RAS oncogene family	0.033	0.91	5.26	4.47	-1177
11761825_x_at	CDK13	cyclin-dependent kinase 13	0.033	0.91	2.71	2.1	-1.29
11732109_at	FGF10	fibroblast growth factor 10	0.033	0.91	1.85	1.58	-1171
11723558_s_at	MORF4L2	mortality factor 4 like 2	0.033	0.91	5.59	5.93	1061
11734539_a_at	MS4A15	membrane-spanning 4-domains, subfamily A, member 15	0.033	0.91	1.99	1.79	-1112
11737353_a_at	CDC20B	cell division cycle 20 homolog B (S. cerevisiae)	0.033	0.91	1.98	1.77	-1119
11763569_at	RALGAPA1	Ral GTPase activating protein, alpha subunit 1 (catalytic)	0.033	0.91	3.13	2.85	-1098
11720989_a_at	SLC7A7	solute carrier family 7 (amino acid transporter light chain, y+L system), member 7	0.033	0.91	7.49	7.85	1048
11725609_a_at	DTNA	dystrobrevin, alpha	0.033	0.91	3.65	3.93	1077
11730864_s_at	CTTNBP2NL	CTTNBP2 N-terminal like	0.033	0.91	1.76	2.18	1239
11758052_s_at	COMMD5	COMM domain containing 5	0.033	0.91	4.84	5.24	1083
11719314_a_at	NMRK1	nicotinamide riboside kinase 1	0.033	0.91	2.6	3.26	1254
11761433_x_at	CCDC150	coiled-coil domain containing 150	0.033	0.91	1.96	1.77	-1107
11750814_a_at	BEND2	BEN domain containing 2	0.034	0.91	2.51	2.27	-1106
11728747_s_at	ARAF	v-raf murine sarcoma 3611 viral oncogene homolog	0.034	0.91	5.5	5.75	1045
11758558_s_at	ATP2A2	ATPase, Ca++ transporting, cardiac muscle, slow twitch 2	0.034	0.91	8.84	9.12	1032
11738614_at	KRTAP10-2	keratin associated protein 10-2	0.034	0.91	2.65	2.88	1087
11754793_a_at	RRP12	ribosomal RNA processing 12 homolog (S. cerevisiae)	0.034	0.91	6.76	7.38	1092
11737727_a_at	XKR6	XK, Kell blood group complex subunit-related family, member 6	0.034	0.91	2.11	1.91	-1105
11759900_at	TMEM144	transmembrane protein 144	0.034	0.91	1.42	1.16	-1224
11761217_at	CORO1B	coronin, actin binding protein, 1B	0.034	0.91	1.61	1.35	-1193
11762102_a_at	ZNF346	zinc finger protein 346	0.034	0.91	2.34	2.03	-1153
11746245_x_at	IL17RC	interleukin 17 receptor C	0.034	0.91	4.2	3.92	-1071
11715534_a_at	LRP1	low density lipoprotein receptor-related protein 1	0.034	0.91	6.76	6.38	-1.06
11759829_x_at	C1orf43	chromosome 1 open reading frame 43	0.034	0.91	2.58	3.04	1178
11719027_a_at	PSD3	pleckstrin and Sec7 domain containing 3	0.034	0.91	2.99	3.3	1104
11730483_a_at	MYB	v-myb myeloblastosis viral oncogene homolog (avian)	0.034	0.91	2.38	1.93	-1233
11755151_a_at	ARNTL	aryl hydrocarbon receptor nuclear translocator-like	0.034	0.91	4.09	4.5	1.1
11740486_a_at	RUNX3	runt-related transcription factor 3	0.034	0.91	5.33	5.92	1111
11717726_s_at	HN1	hematological and neurological expressed 1	0.034	0.91	4.99	5.44	1.09
11742626_at	OR14A16	olfactory receptor, family 14, subfamily A, member 16	0.034	0.91	1.45	1.23	-1179
11737513_a_at	GALNTL6	UDP-N-acetyl-alpha-D-galactosamine:polypeptide N-acetylgalactosaminyltransferase-like 6	0.034	0.91	1.18	0.97	-1216
11719467_s_at	PRPF31	PRP31 pre-mRNA processing factor 31 homolog (S. cerevisiae)	0.034	0.91	3.77	4.2	1114
11743375_s_at	FRYL	FRY-like	0.034	0.91	6.3	6.55	1.04
11723433_at	TBC1D22A	TBC1 domain family, member 22A	0.034	0.91	4.16	3.79	-1098
11723719_at	C12orf45	chromosome 12 open reading frame 45	0.034	0.91	4.97	5.43	1093
11753678_x_at	MUC1	mucin 1, cell surface associated	0.034	0.91	2.64	2.42	-1091
11723247_a_at	SFRP1	secreted frizzled-related protein 1	0.034	0.91	3.13	2.89	-1083
11723806_at	STX17	syntaxin 17	0.034	0.91	2	2.28	1.14
11740488_x_at	DSC1	desmocollin 1	0.034	0.91	1.25	1.47	1176
11728889_s_at	SERF1A/SERF1B	small EDRK-rich factor 1A (telomeric)	0.034	0.91	2.89	3.28	1135
11734232_a_at	CSAD	cysteine sulfinic acid decarboxylase	0.034	0.91	3.23	2.89	-1118
11739603_x_at	BIRC5	baculoviral IAP repeat containing 5	0.034	0.91	3.56	3.23	-1102
11723230_a_at	RNF138	ring finger protein 138, E3 ubiquitin protein ligase	0.034	0.91	5.07	5.46	1077
11747450_s_at	NPIP (includes others)	nuclear pore complex interacting protein	0.034	0.91	4.31	4.85	1125
11717058_x_at	RPL5	ribosomal protein L5	0.034	0.91	9.35	9.67	1034
11740525_at	ARL10	ADP-ribosylation factor-like 10	0.034	0.91	1.27	1.5	1181
11744288_at	ZNF622	zinc finger protein 622	0.034	0.91	5.73	6.06	1058
11717285_a_at	WASL	Wiskott-Aldrich syndrome-like	0.034	0.91	3.38	2.91	-1162
11758047_s_at	HIAT1	hippocampus abundant transcript 1	0.034	0.91	4.13	4.51	1092
11721123_a_at	MMP11	matrix metallopeptidase 11 (stromelysin 3)	0.034	0.91	3.48	3.7	1063
11722344_s_at	GNB5	guanine nucleotide binding protein (G protein), beta 5	0.034	0.91	2.74	2.47	-1109
11734373_a_at	CSPP1	centrosome and spindle pole associated protein 1	0.034	0.91	2.06	1.62	-1272
11716892_at	TOX4	TOX high mobility group box family member 4	0.034	0.91	5.17	5.41	1046
11715884_a_at	TMEM248	transmembrane protein 248	0.034	0.91	4.74	5.24	1105
11727015_s_at	PAPPA	pregnancy-associated plasma protein A, pappalysin 1	0.034	0.91	2.02	2.22	1099
11724517_s_at	GUF1	GUF1 GTPase homolog (S. cerevisiae)	0.034	0.91	1.91	2.48	1298
11756960_a_at	ZC3HC1	zinc finger, C3HC-type containing 1	0.034	0.91	2.72	3	1103
11722968_a_at	TRPV4	transient receptor potential cation channel, subfamily V, member 4	0.034	0.91	2.58	2.31	-1117
11722202_a_at	FBXO22	F-box protein 22	0.034	0.91	2.45	2.19	-1119
11740145_a_at	CEP164	centrosomal protein 164kDa	0.034	0.91	7.08	7.54	1065
11723795_a_at	SLC29A2	solute carrier family 29 (nucleoside transporters), member 2	0.034	0.91	2.82	3.06	1085
11743289_s_at	PEAK1	NKF3 kinase family member	0.034	0.91	3.35	2.81	-1192
11729692_a_at	SERPINB3	serpin peptidase inhibitor, clade B (ovalbumin), member 3	0.034	0.91	2.33	2.01	-1159
11743508_a_at	ARHGAP26	Rho GTPase activating protein 26	0.034	0.91	6.79	6.48	-1048
11754807_a_at	ZNF74	zinc finger protein 74	0.034	0.91	2.59	2.36	-1097
11750311_a_at	GRM4	glutamate receptor, metabotropic 4	0.034	0.91	1.82	1.62	-1123
11730535_at	FAM115C	family with sequence similarity 115, member C	0.034	0.91	2.19	1.9	-1153
11733370_a_at	PSME1	proteasome (prosome, macropain) activator subunit 1 (PA28 alpha)	0.034	0.91	8.28	8.65	1045
11718318_a_at	CD93	CD93 molecule	0.034	0.91	7.33	6.95	-1055
11728147_s_at	AQP11	aquaporin 11	0.034	0.91	2.27	1.82	-1247
11745902_a_at	NPC2	Niemann-Pick disease, type C2	0.034	0.91	8.71	9.02	1036
11757315_s_at	TAB2	TGF-beta activated kinase 1/MAP3K7 binding protein 2	0.034	0.91	6.84	7.13	1042
11728270_a_at	ZNF330	zinc finger protein 330	0.034	0.91	5.71	6.07	1063
11738282_a_at	CCNK	cyclin K	0.034	0.91	6.11	6.5	1064
11757780_x_at	RPS4X	ribosomal protein S4, X-linked	0.035	0.91	10.16	10.44	1028
11756136_a_at	PLGRKT	plasminogen receptor, C-terminal lysine transmembrane protein	0.035	0.91	3.62	3.22	-1124
11742294_at	TEX14	testis expressed 14	0.035	0.91	1.1	0.9	-1222
11739488_a_at	RBM47	RNA binding motif protein 47	0.035	0.91	5.81	5.48	-1.06
11755017_a_at	CHCHD7	coiled-coil-helix-coiled-coil-helix domain containing 7	0.035	0.91	7.1	7.5	1056
11740523_a_at	CCDC112	coiled-coil domain containing 112	0.035	0.91	5.94	6.42	1081
11736514_at	HTR5A	5-hydroxytryptamine (serotonin) receptor 5A, G protein-coupled	0.035	0.91	1.38	1.19	-1.16
11762095_at	HLA-DPB2	major histocompatibility complex, class II, DP beta 2 (pseudogene)	0.035	0.91	1.39	1.12	-1241
11723815_at	ARHGAP29	Rho GTPase activating protein 29	0.035	0.91	4.22	3.81	-1108
11761927_at	DPY19L3	dpy-19-like 3 (C. elegans)	0.035	0.91	1.32	2.18	1652
11729273_a_at	SH3RF2	SH3 domain containing ring finger 2	0.035	0.91	2.08	1.88	-1106
11715815_a_at	PSMC3	proteasome (prosome, macropain) 26S subunit, ATPase, 3	0.035	0.91	5.19	5.49	1058
11721223_at	ACOX2	acyl-CoA oxidase 2, branched chain	0.035	0.91	2.3	1.99	-1156
11757083_s_at	CHCHD3	coiled-coil-helix-coiled-coil-helix domain containing 3	0.035	0.91	4.92	5.22	1061
11741268_a_at	LDB2	LIM domain binding 2	0.035	0.91	1.94	1.67	-1162
11733779_a_at	DUSP3	dual specificity phosphatase 3	0.035	0.91	5.32	5.76	1083
11758616_s_at	H2AFV	H2A histone family, member V	0.035	0.91	5.88	6.38	1085
11756580_x_at	SCP2	sterol carrier protein 2	0.035	0.91	8.78	8.42	-1043
11737773_a_at	MCU	mitochondrial calcium uniporter	0.035	0.91	5.31	4.74	-1.12
11740262_at	ETV3	ets variant 3	0.035	0.91	4.46	4.08	-1093
11718169_a_at	AZGP1	alpha-2-glycoprotein 1, zinc-binding	0.035	0.91	2.71	2.41	-1124
11752169_a_at	ALDH1L2	aldehyde dehydrogenase 1 family, member L2	0.035	0.91	2.86	2.59	-1104
11757843_s_at	PEA15	phosphoprotein enriched in astrocytes 15	0.035	0.91	8.82	9.14	1036
11746063_a_at	IKBKB	inhibitor of kappa light polypeptide gene enhancer in B-cells, kinase beta	0.035	0.91	5.96	5.71	-1044
11738020_at	RXFP4	relaxin/insulin-like family peptide receptor 4	0.035	0.91	3.5	3.03	-1155
11739188_a_at	BAG5	BCL2-associated athanogene 5	0.035	0.91	5.57	6.06	1088
11725063_a_at	CNOT10	CCR4-NOT transcription complex, subunit 10	0.035	0.91	4.45	4.82	1083
11744274_at	NDC80	NDC80 kinetochore complex component homolog (S. cerevisiae)	0.035	0.91	1.45	1.76	1214
11747262_s_at	RRAS2	related RAS viral (r-ras) oncogene homolog 2	0.035	0.91	1.72	1.97	1145
11741249_a_at	NCDN	neurochondrin	0.035	0.91	2.18	1.92	-1135
11759104_at	SNRNP35	small nuclear ribonucleoprotein 35kDa (U11/U12)	0.035	0.91	2.34	2.03	-1153
11731681_a_at	KATNAL2	katanin p60 subunit A-like 2	0.035	0.91	2.52	1.84	-1.37
11754187_s_at	EIF2AK1	eukaryotic translation initiation factor 2-alpha kinase 1	0.035	0.91	5.45	5.8	1064
11733513_a_at	WLS	wntless homolog (Drosophila)	0.035	0.91	4.27	4.87	1141
11715755_a_at	ATIC	5-aminoimidazole-4-carboxamide ribonucleotide formyltransferase/IMP cyclohydrolase	0.035	0.91	4.79	5.16	1077
11752799_at	LOC100131131	AHPA9419	0.035	0.91	1.78	1.57	-1134
11741669_a_at	ESR2	estrogen receptor 2 (ER beta)	0.035	0.91	1.9	1.69	-1124
11762850_at	ESPNP	espin pseudogene	0.035	0.91	2.14	1.85	-1157
11739858_a_at	PACSIN1	protein kinase C and casein kinase substrate in neurons 1	0.035	0.91	3.28	3.03	-1083
11757280_s_at	DEK	DEK oncogene	0.035	0.91	6.77	7.02	1037
11756045_s_at	AQP1	aquaporin 1 (Colton blood group)	0.035	0.91	2.64	2.37	-1114
11730353_a_at	CYP26B1	cytochrome P450, family 26, subfamily B, polypeptide 1	0.035	0.91	1.47	1.19	-1235
11747922_a_at	RBFOX2	RNA binding protein, fox-1 homolog (C. elegans) 2	0.035	0.91	2.3	2.01	-1144
11752705_s_at	FAM225B	family with sequence similarity 225, member B (non-protein coding)	0.035	0.91	2.86	2.55	-1122
11723150_a_at	C7orf10	chromosome 7 open reading frame 10	0.035	0.91	4.34	4.09	-1061
11731160_a_at	ITGA2B	integrin, alpha 2b (platelet glycoprotein IIb of IIb/IIIa complex, antigen CD41)	0.035	0.91	3.8	3.46	-1098
11739246_a_at	ANKFY1	ankyrin repeat and FYVE domain containing 1	0.035	0.91	5.02	4.75	-1057
11727195_a_at	ZNF202	zinc finger protein 202	0.035	0.91	2.83	2.35	-1204
11717780_a_at	DHX35	DEAH (Asp-Glu-Ala-His) box polypeptide 35	0.035	0.91	4.03	3.46	-1165
11717239_s_at	RBBP4	retinoblastoma binding protein 4	0.035	0.91	8.31	7.93	-1048
11739548_at	CSPG4	chondroitin sulfate proteoglycan 4	0.035	0.91	3.11	2.8	-1111
11727451_a_at	MORN4	MORN repeat containing 4	0.036	0.91	2.73	2.45	-1114
11733643_x_at	NECAP2	NECAP endocytosis associated 2	0.036	0.91	6.79	6.51	-1043
11763734_at	UTY	ubiquitously transcribed tetratricopeptide repeat gene, Y-linked	0.036	0.91	1.49	1.03	-1447
11723860_a_at	MPP6	membrane protein, palmitoylated 6 (MAGUK p55 subfamily member 6)	0.036	0.91	2.36	2.76	1169
11755487_a_at	KIF13A	kinesin family member 13A	0.036	0.91	5.18	4.83	-1072
11721309_x_at	SRSF10	serine/arginine-rich splicing factor 10	0.036	0.91	5.14	5.51	1072
11746131_a_at	ADAM18	ADAM metallopeptidase domain 18	0.036	0.91	0.94	0.77	-1221
11715665_a_at	PSMB8	proteasome (prosome, macropain) subunit, beta type, 8 (large multifunctional peptidase 7)	0.036	0.91	7.12	7.5	1053
11717862_x_at	EGR1	early growth response 1	0.036	0.91	6.39	5.64	-1133
11752565_a_at	SLC4A10	solute carrier family 4, sodium bicarbonate transporter, member 10	0.036	0.91	1.12	0.9	-1244
11726565_at	COL17A1	collagen, type XVII, alpha 1	0.036	0.91	1.73	1.41	-1227
11732847_at	CABP7	calcium binding protein 7	0.036	0.91	2.94	2.6	-1131
11745096_a_at	FAM135B	family with sequence similarity 135, member B	0.036	0.91	2.7	2.95	1093
11760755_at	ARMC2	armadillo repeat containing 2	0.036	0.91	2	1.7	-1176
11762186_x_at	SLC39A3	solute carrier family 39 (zinc transporter), member 3	0.036	0.91	2.37	2.65	1118
11737803_a_at	YIPF2	Yip1 domain family, member 2	0.036	0.91	3.67	3.45	-1064
11734287_at	HBM	hemoglobin, mu	0.036	0.91	2.12	1.9	-1116
11758550_x_at	C9orf91	chromosome 9 open reading frame 91	0.036	0.91	4.38	4.87	1112
11717593_x_at	CENPB	centromere protein B, 80kDa	0.036	0.91	2.35	2.59	1102
11749467_a_at	PRKDC	protein kinase, DNA-activated, catalytic polypeptide	0.036	0.91	6.11	5.72	-1068
11715376_a_at	RPS11	ribosomal protein S11	0.036	0.91	10.06	10.33	1027
11718054_a_at	LSM1	LSM1 homolog, U6 small nuclear RNA associated (S. cerevisiae)	0.036	0.91	4.39	4.97	1132
11718785_a_at	R3HCC1	R3H domain and coiled-coil containing 1	0.036	0.91	5.26	5.62	1068
11719035_a_at	ACSF2	acyl-CoA synthetase family member 2	0.036	0.91	1.97	2.52	1279
11755354_a_at	RFNG	RFNG O-fucosylpeptide 3-beta-N-acetylglucosaminyltransferase	0.036	0.91	3.78	4.01	1061
11730026_x_at	PQBP1	polyglutamine binding protein 1	0.036	0.91	8.34	8.63	1035
11739187_at	CCDC142	coiled-coil domain containing 142	0.036	0.91	1.87	1.59	-1176
11752128_a_at	IARS	isoleucyl-tRNA synthetase	0.036	0.91	4.66	4.99	1071
11724315_a_at	LUZP1	leucine zipper protein 1	0.036	0.91	1.73	2	1156
11736735_a_at	ZNF621	zinc finger protein 621	0.036	0.91	5.06	4.72	-1072
11758448_s_at	TICAM2	toll-like receptor adaptor molecule 2	0.036	0.91	4.67	5.13	1099
11732301_at	IL23A	interleukin 23, alpha subunit p19	0.036	0.91	2.34	2.07	-1.13
11716051_at	LAMC1	laminin, gamma 1 (formerly LAMB2)	0.036	0.91	2	1.5	-1333
11753934_at	LOC100130776	uncharacterized LOC100130776	0.036	0.91	2.91	2.64	-1102
11756066_a_at	LRRC23	leucine rich repeat containing 23	0.036	0.91	3.52	3.07	-1147
11735810_at	A4GNT	alpha-1,4-N-acetylglucosaminyltransferase	0.036	0.91	1.45	1.66	1145
11731866_a_at	FCRLB	Fc receptor-like B	0.036	0.91	1.69	2	1183
11736786_s_at	CATSPER2	cation channel, sperm associated 2	0.036	0.91	2.33	2.02	-1153
11725247_at	ZNF498	zinc finger protein 498	0.036	0.91	3.75	4.34	1157
11749215_x_at	LIMS2	LIM and senescent cell antigen-like domains 2	0.036	0.91	2.89	2.57	-1125
11762240_at	SHMT1	serine hydroxymethyltransferase 1 (soluble)	0.036	0.91	2.45	2.13	-1.15
11733178_a_at	ZBTB1	zinc finger and BTB domain containing 1	0.036	0.91	1.78	2.23	1253
11725361_s_at	SMAD4	SMAD family member 4	0.036	0.91	4.34	3.91	-1.11
11744973_a_at	SLC30A5	solute carrier family 30 (zinc transporter), member 5	0.036	0.91	3.85	4.31	1119
11725769_at	MIER3	mesoderm induction early response 1, family member 3	0.037	0.91	2.5	2.9	1.16
11721895_x_at	GAS1	growth arrest-specific 1	0.037	0.91	1.61	1.85	1149
11757249_at	INGX	inhibitor of growth family, X-linked, pseudogene	0.037	0.91	2.63	2.41	-1091
11716457_x_at	RHOBTB3	Rho-related BTB domain containing 3	0.037	0.91	1.42	1.18	-1203
11761015_at	NDUFB9	NADH dehydrogenase (ubiquinone) 1 beta subcomplex, 9, 22kDa	0.037	0.91	5.56	5.03	-1105
11730052_a_at	SNX16	sorting nexin 16	0.037	0.91	1.39	1.16	-1198
11752807_a_at	EYA2	eyes absent homolog 2 (Drosophila)	0.037	0.91	3.74	3.45	-1084
11732578_x_at	NCCRP1	non-specific cytotoxic cell receptor protein 1 homolog (zebrafish)	0.037	0.91	1.93	1.75	-1103
11764027_at	MRPS11	mitochondrial ribosomal protein S11	0.037	0.91	3.94	4.48	1137
11742694_s_at	WAC	WW domain containing adaptor with coiled-coil	0.037	0.91	6.51	6.78	1041
11761626_x_at	RFC4	replication factor C (activator 1) 4, 37kDa	0.037	0.91	2.24	2.49	1112
11721603_a_at	SYNPO2	synaptopodin 2	0.037	0.91	0.97	0.78	-1244
11748774_x_at	CTSL2	cathepsin L2	0.037	0.91	1.65	1.36	-1213
11757736_s_at	APCDD1	adenomatosis polyposis coli down-regulated 1	0.037	0.91	4.44	3.91	-1136
11743098_a_at	TARSL2	threonyl-tRNA synthetase-like 2	0.037	0.91	3.69	3.16	-1168
11720307_s_at	SERP1	stress-associated endoplasmic reticulum protein 1	0.037	0.91	5.67	5.99	1056
11763851_a_at	CRHBP	corticotropin releasing hormone binding protein	0.037	0.91	1.88	1.55	-1213
11715997_a_at	NDUFC1	NADH dehydrogenase (ubiquinone) 1, subcomplex unknown, 1, 6kDa	0.037	0.91	4.65	5.04	1084
11733807_a_at	KARS	lysyl-tRNA synthetase	0.037	0.91	7.3	7.57	1037
11727004_s_at	KXD1	KxDL motif containing 1	0.037	0.91	5.61	5.83	1039
11758557_s_at	ZFP36L1	zinc finger protein 36, C3H type-like 1	0.037	0.91	8.56	8.92	1042
11745084_a_at	FAM168B	family with sequence similarity 168, member B	0.037	0.91	6	5.52	-1087
11729193_s_at	MYNN	myoneurin	0.037	0.91	6.41	6.04	-1061
11729852_at	ZMYM5	zinc finger, MYM-type 5	0.037	0.91	1.86	2.29	1231
11744087_a_at	GPANK1	G patch domain and ankyrin repeats 1	0.037	0.91	4.95	4.54	-1.09
11750880_a_at	METTL16	methyltransferase like 16	0.037	0.91	5.35	4.9	-1092
11759030_a_at	MSX2	msh homeobox 2	0.037	0.91	2.58	2.78	1078
11756465_s_at	RND3	Rho family GTPase 3	0.037	0.91	1.24	1.45	1169
11748158_a_at	PRR4	proline rich 4 (lacrimal)	0.037	0.91	3.26	2.27	-1436
11762157_at	PTPRJ	protein tyrosine phosphatase, receptor type, J	0.037	0.91	6.66	6.33	-1052
11748109_a_at	FAM69A	family with sequence similarity 69, member A	0.037	0.91	2.55	2.24	-1138
11742915_a_at	LMTK2	lemur tyrosine kinase 2	0.037	0.91	4.3	4.97	1156
11727676_at	BLOC1S3	biogenesis of lysosomal organelles complex-1, subunit 3	0.037	0.91	2.48	2.23	-1112
11725698_x_at	XIAP	X-linked inhibitor of apoptosis	0.037	0.91	2.78	2.42	-1149
11746984_x_at	INTS3	integrator complex subunit 3	0.037	0.91	5.46	5.05	-1081
11739740_a_at	IL21R	interleukin 21 receptor	0.037	0.91	2.35	2.04	-1152
11718354_a_at	ERP44	endoplasmic reticulum protein 44	0.037	0.91	6.25	6.74	1078
11753976_a_at	ZMYM3	zinc finger, MYM-type 3	0.037	0.91	4.1	3.69	-1111
11748625_x_at	HYOU1	hypoxia up-regulated 1	0.037	0.91	3.63	3.99	1099
11757465_s_at	GBAS	glioblastoma amplified sequence	0.037	0.91	6.56	6.92	1055
11749475_a_at	ELMO1	engulfment and cell motility 1	0.038	0.91	7.21	6.84	-1054
11721417_at	SCNN1B	sodium channel, non-voltage-gated 1, beta subunit	0.038	0.91	3.07	2.83	-1085
11749009_a_at	NFYA	nuclear transcription factor Y, alpha	0.038	0.91	5.02	5.56	1108
11744599_x_at	NUP62	nucleoporin 62kDa	0.038	0.91	6.42	6.1	-1052
11746136_a_at	LTV1	LTV1 homolog (S. cerevisiae)	0.038	0.91	6.89	7.21	1046
11717136_x_at	PCSK1N	proprotein convertase subtilisin/kexin type 1 inhibitor	0.038	0.91	3.56	3.33	-1069
11740235_at	RAB27B	RAB27B, member RAS oncogene family	0.038	0.91	2.83	2.34	-1209
11749469_a_at	SMEK1	SMEK homolog 1, suppressor of mek1 (Dictyostelium)	0.038	0.91	6.53	7	1072
11716215_at	E2F4	E2F transcription factor 4, p107/p130-binding	0.038	0.91	5.23	5.58	1067
11720228_at	STAT5B	signal transducer and activator of transcription 5B	0.038	0.91	6.62	6.92	1045
11750729_a_at	PARN	poly(A)-specific ribonuclease	0.038	0.91	4.11	3.7	-1111
11739634_at	MED13	mediator complex subunit 13	0.038	0.91	4.15	4.55	1096
11763174_at	PGM3	phosphoglucomutase 3	0.038	0.91	4.47	3.85	-1161
11752944_a_at	WDR27	WD repeat domain 27	0.038	0.91	3.42	3.08	-1.11
11732776_a_at	DNMT3A	DNA (cytosine-5-)-methyltransferase 3 alpha	0.038	0.91	3.25	3.6	1108
11735901_s_at	PRAMEF4 (includes others)	PRAME family member 4	0.038	0.91	1.11	0.89	-1247
11757642_a_at	FHOD1	formin homology 2 domain containing 1	0.038	0.91	4.52	4.92	1088
11743372_s_at	PTGES3	prostaglandin E synthase 3 (cytosolic)	0.038	0.91	8.04	8.38	1042
11752619_a_at	FCRL2	Fc receptor-like 2	0.038	0.91	1.8	2.08	1156
11753858_a_at	SNHG12	small nucleolar RNA host gene 12 (non-protein coding)	0.038	0.91	5.43	5.92	1.09
11758834_at	RNF43	ring finger protein 43	0.038	0.91	4.75	5.21	1097
11757920_s_at	ZYG11B	zyg-11 homolog B (C. elegans)	0.038	0.91	2.45	3	1224
11763653_at	TMC5	transmembrane channel-like 5	0.038	0.91	1.88	1.69	-1112
11719162_a_at	GPT2	glutamic pyruvate transaminase (alanine aminotransferase) 2	0.038	0.91	3.95	4.45	1127
11757878_s_at	UBE2E1	ubiquitin-conjugating enzyme E2E 1	0.038	0.91	7.84	8.26	1054
11719686_a_at	MICAL1	microtubule associated monoxygenase, calponin and LIM domain containing 1	0.038	0.91	7.79	8.12	1042
11748218_a_at	ARFGAP2	ADP-ribosylation factor GTPase activating protein 2	0.038	0.91	4.81	4.33	-1111
11736417_a_at	CCDC82	coiled-coil domain containing 82	0.038	0.91	5.78	5.54	-1043
11729993_at	STOX2	storkhead box 2	0.038	0.91	1.71	1.47	-1163
11737825_s_at	STX16	syntaxin 16	0.038	0.91	6.53	6.77	1037
11735064_at	ITGB3	integrin, beta 3 (platelet glycoprotein IIIa, antigen CD61)	0.038	0.91	2.81	2.34	-1201
11757844_s_at	GNG5	guanine nucleotide binding protein (G protein), gamma 5	0.038	0.91	7.82	8.11	1037
11753171_a_at	PGC	progastricsin (pepsinogen C)	0.038	0.91	2.55	2.2	-1159
11732279_at	FOXP1	forkhead box P1	0.038	0.91	4.64	5.1	1099
11756884_a_at	C15orf52	chromosome 15 open reading frame 52	0.038	0.91	2.76	2.41	-1145
11725177_at	KCTD11	potassium channel tetramerisation domain containing 11	0.038	0.91	2.04	1.78	-1146
11755018_a_at	PPP1CC	protein phosphatase 1, catalytic subunit, gamma isozyme	0.038	0.91	5.72	6.15	1075
11717700_at	DCAF8	DDB1 and CUL4 associated factor 8	0.038	0.91	4.13	4.42	1.07
11737577_a_at	LRRC7	leucine rich repeat containing 7	0.038	0.91	0.77	0.95	1234
11748559_x_at	DBNL	drebrin-like	0.038	0.91	5.44	5.03	-1082
11729487_at	RGS6	regulator of G-protein signaling 6	0.038	0.91	3.33	3.06	-1088
11721109_a_at	NAP1L3	nucleosome assembly protein 1-like 3	0.038	0.91	2.01	1.75	-1149
11734880_at	TTLL2	tubulin tyrosine ligase-like family, member 2	0.038	0.91	1.26	1.05	-1.2
11732706_a_at	FGFRL1	fibroblast growth factor receptor-like 1	0.038	0.91	2.96	2.62	-1.13
11726560_a_at	SAP18	Sin3A-associated protein, 18kDa	0.039	0.91	8.24	8.54	1036
11758015_s_at	HPRT1	hypoxanthine phosphoribosyltransferase 1	0.039	0.91	5.46	5.68	1.04
11752498_a_at	NUP54	nucleoporin 54kDa	0.039	0.91	4.01	4.32	1077
11739153_a_at	PSMD5	proteasome (prosome, macropain) 26S subunit, non-ATPase, 5	0.039	0.91	5.33	4.91	-1086
11757350_x_at	FGA	fibrinogen alpha chain	0.039	0.91	1.57	1.29	-1217
11747554_a_at	C22orf25	chromosome 22 open reading frame 25	0.039	0.91	4.42	3.9	-1133
11748466_a_at	PIK3CB	phosphatidylinositol-4,5-bisphosphate 3-kinase, catalytic subunit beta	0.039	0.91	5.83	5.58	-1045
11759341_at	RGR	retinal G protein coupled receptor	0.039	0.91	1.42	1.14	-1246
11739199_a_at	TMEM106C	transmembrane protein 106C	0.039	0.91	2	1.72	-1163
11718303_a_at	PAFAH1B3	platelet-activating factor acetylhydrolase 1b, catalytic subunit 3 (29kDa)	0.039	0.91	4.86	4.58	-1061
11734286_a_at	COX7B2	cytochrome c oxidase subunit VIIb2	0.039	0.91	2.01	1.77	-1136
11721449_a_at	ETF1	eukaryotic translation termination factor 1	0.039	0.91	5.61	5.96	1062
11732034_at	GHRH	growth hormone releasing hormone	0.039	0.91	2.67	2.42	-1103
11719217_a_at	SOCS3	suppressor of cytokine signaling 3	0.039	0.91	4.31	5.04	1169
11728902_a_at	CTIF	CBP80/20-dependent translation initiation factor	0.039	0.91	5.9	5.36	-1101
11723999_a_at	NRAP	nebulin-related anchoring protein	0.039	0.91	3.84	3.57	-1076
11742066_a_at	FZR1	fizzy/cell division cycle 20 related 1 (Drosophila)	0.039	0.91	4.13	3.81	-1084
11758771_at	HLA-DPB1	major histocompatibility complex, class II, DP beta 1	0.039	0.91	6.01	6.37	1.06
11754528_s_at	TRAF7	TNF receptor-associated factor 7, E3 ubiquitin protein ligase	0.039	0.91	4.84	5.23	1081
11733126_a_at	PRIM1	primase, DNA, polypeptide 1 (49kDa)	0.039	0.91	3.59	4.11	1145
11720996_at	ADCY2	adenylate cyclase 2 (brain)	0.039	0.91	1.45	1.16	-1.25
11726591_s_at	ELOVL4	ELOVL fatty acid elongase 4	0.039	0.91	2.09	2.34	1.12
11757362_x_at	NPM1	nucleophosmin (nucleolar phosphoprotein B23, numatrin)	0.039	0.91	8.86	9.38	1059
11762897_at	TMEM80	transmembrane protein 80	0.039	0.91	3.22	2.95	-1092
11721360_at	FAM172A	family with sequence similarity 172, member A	0.039	0.91	3.81	3.25	-1172
11715338_s_at	DCAF12L2	DDB1 and CUL4 associated factor 12-like 2	0.039	0.91	2.59	2.32	-1116
11719180_a_at	EIF3D	eukaryotic translation initiation factor 3, subunit D	0.039	0.91	6.84	7.18	1.05
11749870_a_at	MTMR14	myotubularin related protein 14	0.039	0.91	8.62	8.31	-1037
11737227_at	PPP1R27	protein phosphatase 1, regulatory subunit 27	0.039	0.91	2.03	1.7	-1194
11729818_s_at	IGF1	insulin-like growth factor 1 (somatomedin C)	0.039	0.91	1.82	1.62	-1123
11759218_at	ZIC3	Zic family member 3	0.039	0.91	1.35	1.12	-1205
11746056_a_at	CCDC163P	coiled-coil domain containing 163, pseudogene	0.039	0.91	3.43	3.07	-1117
11739034_s_at	ACTR2	ARP2 actin-related protein 2 homolog (yeast)	0.039	0.91	9.27	8.92	-1039
11744326_s_at	RPL37	ribosomal protein L37	0.039	0.91	7.99	8.38	1049
11749466_s_at	GATSL2	GATS protein-like 2	0.039	0.91	3.12	2.82	-1106
11725279_at	IHH	Indian hedgehog	0.039	0.91	3.48	3.23	-1077
11735353_a_at	SLC37A2	solute carrier family 37 (glycerol-3-phosphate transporter), member 2	0.039	0.91	3.72	4.3	1156
11736418_a_at	ZNF800	zinc finger protein 800	0.039	0.91	4.78	5.26	1.1
11719184_a_at	ECD	ecdysoneless homolog (Drosophila)	0.039	0.91	5.99	6.31	1053
11745700_s_at	RAET1G	retinoic acid early transcript 1G	0.039	0.91	3.23	3.05	-1059
11755983_a_at	UBE3D	ubiquitin protein ligase E3D	0.039	0.91	2.13	1.93	-1104
11757062_at	CDC26	cell division cycle 26 homolog (S. cerevisiae)	0.04	0.91	7.43	7.88	1061
11741303_s_at	PRICKLE4	prickle homolog 4 (Drosophila)	0.04	0.91	3.01	2.75	-1095
11741135_s_at	CHN1	chimerin (chimaerin) 1	0.04	0.91	1.64	1.42	-1155
11763382_a_at	NUMB	numb homolog (Drosophila)	0.04	0.91	5.49	5.08	-1081
11751139_x_at	ZNF101	zinc finger protein 101	0.04	0.91	3.37	2.92	-1154
11724956_a_at	C14orf169	chromosome 14 open reading frame 169	0.04	0.91	4.47	4.88	1092
11755718_s_at	HDAC1	histone deacetylase 1	0.04	0.91	5.71	6.15	1077
11725963_a_at	LONP1	lon peptidase 1, mitochondrial	0.04	0.91	2.41	2.97	1232
11745389_x_at	C14orf93	chromosome 14 open reading frame 93	0.04	0.91	3.85	4.14	1075
11744512_a_at	TRABD2A	TraB domain containing 2A	0.04	0.91	1.98	2.39	1207
11732764_x_at	CCDC120	coiled-coil domain containing 120	0.04	0.91	2.54	2.21	-1149
11749666_a_at	ITCH	itchy E3 ubiquitin protein ligase	0.04	0.91	5.35	4.92	-1087
11717748_x_at	MCTS1	malignant T cell amplified sequence 1	0.04	0.91	3.82	4.21	1102
11747017_a_at	TRPV3	transient receptor potential cation channel, subfamily V, member 3	0.04	0.91	1.46	1.18	-1237
11752036_s_at	TMEM123	transmembrane protein 123	0.04	0.91	8.7	9.23	1061
11745410_a_at	SLC36A1	solute carrier family 36 (proton/amino acid symporter), member 1	0.04	0.91	5.02	4.69	-1.07
11743816_s_at	S1PR1	sphingosine-1-phosphate receptor 1	0.04	0.91	3.4	4.21	1238
11759008_at	TBX4	T-box 4	0.04	0.91	1.52	1.3	-1169
11748814_a_at	ARHGAP17	Rho GTPase activating protein 17	0.04	0.91	7.08	6.72	-1054
11742771_a_at	KIAA0100	KIAA0100	0.04	0.91	6.01	6.44	1072
11746845_a_at	TMEM143	transmembrane protein 143	0.04	0.91	2.45	2.09	-1172
11719126_a_at	CGRRF1	cell growth regulator with ring finger domain 1	0.04	0.91	2.17	2.69	1.24
11742098_a_at	SEC61A2	Sec61 alpha 2 subunit (S. cerevisiae)	0.04	0.91	4.23	4.48	1059
11746633_a_at	POLA2	polymerase (DNA directed), alpha 2, accessory subunit	0.04	0.91	3.33	3.84	1153
11744931_x_at	ELF2	E74-like factor 2 (ets domain transcription factor)	0.04	0.91	5.21	5.56	1067
11720422_s_at	AFF4	AF4/FMR2 family, member 4	0.04	0.91	6.55	6.9	1053
11750994_a_at	SYAP1	synapse associated protein 1	0.04	0.91	3.67	4.15	1131
11729718_s_at	SMAD5	SMAD family member 5	0.04	0.91	2.29	2.7	1179
11734647_at	NTN5	netrin 5	0.04	0.91	2.05	1.79	-1145
11738222_x_at	RAET1L	retinoic acid early transcript 1L	0.04	0.91	1.58	1.34	-1179
11715753_a_at	TSPAN7	tetraspanin 7	0.04	0.91	1.47	1.65	1122
11761834_at	EED	embryonic ectoderm development	0.04	0.91	2.67	2.24	-1192
11746412_x_at	VCP	valosin containing protein	0.04	0.91	7.45	7.72	1036
11722264_a_at	MRPS10	mitochondrial ribosomal protein S10	0.04	0.91	5.52	5.79	1049
11762057_at	MTHFD2L	methylenetetrahydrofolate dehydrogenase (NADP+ dependent) 2-like	0.04	0.91	1.31	1.1	-1191
11762659_at	MPP4	membrane protein, palmitoylated 4 (MAGUK p55 subfamily member 4)	0.04	0.91	2.75	2.47	-1113
11735616_x_at	C16orf11	chromosome 16 open reading frame 11	0.04	0.91	3.26	3.02	-1079
11742429_x_at	ZNF716	zinc finger protein 716	0.04	0.91	0.91	1.08	1187
11751852_a_at	TRAF4	TNF receptor-associated factor 4	0.04	0.91	3.04	2.77	-1097
11718072_a_at	NCOR2	nuclear receptor corepressor 2	0.04	0.91	4.84	4.44	-1.09
11754920_s_at	VOPP1	vesicular, overexpressed in cancer, prosurvival protein 1	0.04	0.91	7.22	7.6	1053
11750115_x_at	PLXNB3	plexin B3	0.04	0.91	3.73	3.45	-1081
11720620_s_at	ACLY	ATP citrate lyase	0.04	0.91	4.92	5.28	1073
11732254_a_at	MED18	mediator complex subunit 18	0.04	0.91	2.83	2.54	-1114
11729616_a_at	UBE2J2	ubiquitin-conjugating enzyme E2, J2	0.04	0.91	3.47	3.25	-1068
11754714_a_at	EP400	E1A binding protein p400	0.04	0.91	3.34	2.81	-1189
11759695_at	CNTN1	contactin 1	0.04	0.91	2.15	1.96	-1097
11729529_at	LOC100509764	uncharacterized LOC100509764	0.04	0.91	3.29	2.97	-1108
11726061_a_at	LRRC4	leucine rich repeat containing 4	0.04	0.91	5.01	4.57	-1096
11761165_at	C15orf44	chromosome 15 open reading frame 44	0.04	0.91	1.52	1.25	-1216
11715615_at	BTG2	BTG family, member 2	0.04	0.91	8.94	8.62	-1037
11753792_a_at	NEK3	NIMA (never in mitosis gene a)-related kinase 3	0.04	0.91	3.13	3.55	1134
11744137_a_at	CAMK1D	calcium/calmodulin-dependent protein kinase ID	0.04	0.91	5.73	5.4	-1061
11760030_x_at	WDR90	WD repeat domain 90	0.04	0.91	2.28	2.56	1123
11736988_a_at	NT5C1B	5'-nucleotidase, cytosolic IB	0.04	0.91	2.2	1.94	-1134
11734579_at	TAS2R14	taste receptor, type 2, member 14	0.04	0.91	1.77	1.48	-1196
11730464_a_at	SYN3	synapsin III	0.04	0.91	2.64	2.85	1.08
11741333_s_at	KIF18B	kinesin family member 18B	0.041	0.91	3.29	3.06	-1075
11755513_a_at	ZNF136	zinc finger protein 136	0.041	0.91	3.71	4.16	1121
11735643_a_at	RARRES1	retinoic acid receptor responder (tazarotene induced) 1	0.041	0.91	1.2	1	-1.2
11739300_a_at	CISD3	CDGSH iron sulfur domain 3	0.041	0.91	4.41	4.1	-1076
11754132_x_at	COMT	catechol-O-methyltransferase	0.041	0.91	3.79	3.47	-1092
11723749_a_at	TNNI3K	TNNI3 interacting kinase	0.041	0.91	1.92	1.67	-1.15
11729710_a_at	MARS2	methionyl-tRNA synthetase 2, mitochondrial	0.041	0.91	3.18	3.38	1063
11737273_at	USP49	ubiquitin specific peptidase 49	0.041	0.91	1.84	2.14	1163
11763269_s_at	MYSM1	Myb-like, SWIRM and MPN domains 1	0.041	0.91	4.94	5.29	1071
11723640_s_at	C11orf58	chromosome 11 open reading frame 58	0.041	0.91	5.57	6.25	1122
11731462_at	CPM	carboxypeptidase M	0.041	0.91	1.4	1.06	-1321
11716218_s_at	PRKAB1	protein kinase, AMP-activated, beta 1 non-catalytic subunit	0.041	0.91	3.49	3.83	1097
11721184_at	TSPAN33	tetraspanin 33	0.041	0.91	6.17	6.85	1.11
11763844_s_at	UBXN6	UBX domain protein 6	0.041	0.91	6.23	6.6	1059
11715327_x_at	CBWD1	COBW domain containing 1	0.041	0.91	0.85	1.11	1306
11734812_at	TMEM86A	transmembrane protein 86A	0.041	0.91	3.8	4.06	1068
11738172_x_at	DIP2A	DIP2 disco-interacting protein 2 homolog A (Drosophila)	0.041	0.91	4.04	3.81	-1.06
11716690_x_at	GOLGA3	golgin A3	0.041	0.91	3.81	4.32	1134
11720378_a_at	SAP30L	SAP30-like	0.041	0.91	5.48	5.79	1057
11736655_a_at	PTGR1	prostaglandin reductase 1	0.041	0.91	1.14	1.47	1289
11763054_a_at	YIPF7	Yip1 domain family, member 7	0.041	0.91	2.4	2.16	-1111
11734801_a_at	WIPI2	WD repeat domain, phosphoinositide interacting 2	0.041	0.91	6.3	5.93	-1062
11721199_a_at	IFT122	intraflagellar transport 122 homolog (Chlamydomonas)	0.041	0.91	2.85	2.35	-1213
11739894_at	CNTD1	cyclin N-terminal domain containing 1	0.041	0.91	3.44	3.04	-1132
11739631_at	RPGR	retinitis pigmentosa GTPase regulator	0.041	0.91	1.56	1.32	-1182
11715161_s_at	KRTAP21-2	keratin associated protein 21-2	0.041	0.91	3.3	3.14	-1051
11727869_s_at	GALK2	galactokinase 2	0.041	0.91	3.52	3.82	1085
11748707_a_at	NDUFA10	NADH dehydrogenase (ubiquinone) 1 alpha subcomplex, 10, 42kDa	0.041	0.91	6.11	6.36	1041
11730972_x_at	CYP4F12	cytochrome P450, family 4, subfamily F, polypeptide 12	0.041	0.91	2.3	2.08	-1106
11742405_at	EFNA2	ephrin-A2	0.041	0.91	2.04	1.82	-1121
11721063_a_at	ARFGEF2	ADP-ribosylation factor guanine nucleotide-exchange factor 2 (brefeldin A-inhibited)	0.041	0.91	4.33	3.87	-1119
11733971_s_at	PCDH18	protocadherin 18	0.041	0.91	0.68	0.48	-1417
11764047_at	CCIN	calicin	0.041	0.91	3.65	3.34	-1093
11744524_at	SMAD5-AS1	SMAD5 antisense RNA 1	0.041	0.91	1.7	1.43	-1189
11759973_at	PDSS1	prenyl (decaprenyl) diphosphate synthase, subunit 1	0.041	0.91	7.75	8.07	1041
11717808_s_at	EXD2	exonuclease 3'-5' domain containing 2	0.041	0.91	1.46	1.79	1226
11717960_a_at	KCTD2	potassium channel tetramerisation domain containing 2	0.041	0.91	4.19	3.79	-1106
11721910_at	CRAMP1L	Crm, cramped-like (Drosophila)	0.041	0.91	2.99	3.42	1144
11756845_a_at	LINC00176	long intergenic non-protein coding RNA 176	0.041	0.91	2.02	1.82	-1.11
11761134_at	KAT6A	K(lysine) acetyltransferase 6A	0.041	0.91	3.44	3.74	1087
11750071_x_at	ATG2A	autophagy related 2A	0.041	0.91	3.21	2.93	-1096
11737390_at	ZSCAN4	zinc finger and SCAN domain containing 4	0.041	0.91	1.15	0.93	-1237
11740187_at	ARL11	ADP-ribosylation factor-like 11	0.041	0.91	3.92	3.46	-1133
11754946_a_at	C7orf49	chromosome 7 open reading frame 49	0.041	0.91	4.86	4.37	-1112
11753377_a_at	IL17RE	interleukin 17 receptor E	0.041	0.91	2.8	2.54	-1102
11717482_at	PDHA1	pyruvate dehydrogenase (lipoamide) alpha 1	0.041	0.91	2.83	3.24	1145
11736205_a_at	OSBP2	oxysterol binding protein 2	0.041	0.91	3.04	2.72	-1118
11744478_s_at	HBG2	hemoglobin, gamma G	0.041	0.91	1.69	1.44	-1174
11753910_s_at	TMEM242	transmembrane protein 242	0.041	0.91	3.57	4.16	1165
11752461_a_at	FMNL2	formin-like 2	0.041	0.91	4.86	5.29	1088
11758860_at	HNRNPU	heterogeneous nuclear ribonucleoprotein U (scaffold attachment factor A)	0.041	0.91	6.33	5.72	-1107
11731070_x_at	NIT1	nitrilase 1	0.041	0.91	3.52	3.19	-1103
11737152_at	C4orf51	chromosome 4 open reading frame 51	0.042	0.91	2.53	2.24	-1129
11715798_x_at	WDR45L	WDR45-like	0.042	0.91	5.69	6.22	1093
11730224_a_at	POLDIP2	polymerase (DNA-directed), delta interacting protein 2	0.042	0.91	2.5	2.99	1196
11740608_at	DEFB125	defensin, beta 125	0.042	0.91	1.36	1.11	-1225
11758411_s_at	CD99L2	CD99 molecule-like 2	0.042	0.91	4.8	4.49	-1069
11741811_at	NME9	NME/NM23 family member 9	0.042	0.91	3.57	2.8	-1275
11745195_a_at	UNC45A	unc-45 homolog A (C. elegans)	0.042	0.91	3.87	3.46	-1118
11742874_at	CINP	cyclin-dependent kinase 2 interacting protein	0.042	0.91	3.92	4.12	1051
11757520_s_at	ACBD6	acyl-CoA binding domain containing 6	0.042	0.91	5.85	6.23	1065
11762106_at	LOC100289580	uncharacterized LOC100289580	0.042	0.91	3.06	2.76	-1109
11715913_s_at	EFNB1	ephrin-B1	0.042	0.91	2.06	2.47	1199
11752456_a_at	FAM108C1	family with sequence similarity 108, member C1	0.042	0.91	1.62	1.36	-1191
11720980_a_at	PTK2B	PTK2B protein tyrosine kinase 2 beta	0.042	0.91	6.15	5.84	-1053
11719017_a_at	CBFB	core-binding factor, beta subunit	0.042	0.91	6.61	6.88	1041
11761539_a_at	C20orf96	chromosome 20 open reading frame 96	0.042	0.91	3.05	2.59	-1178
11748920_x_at	SLC11A1	solute carrier family 11 (proton-coupled divalent metal ion transporters), member 1	0.042	0.91	6.87	6.4	-1073
11730761_s_at	CRIPT	cysteine-rich PDZ-binding protein	0.042	0.91	3.97	4.45	1121
11727738_a_at	AKAP7	A kinase (PRKA) anchor protein 7	0.042	0.91	2.18	1.96	-1112
11722262_at	EDEM1	ER degradation enhancer, mannosidase alpha-like 1	0.042	0.91	4.93	5.24	1063
11727220_at	FITM1	fat storage-inducing transmembrane protein 1	0.042	0.91	3.54	3.23	-1096
11761558_at	BBS1	Bardet-Biedl syndrome 1	0.042	0.91	1.64	1.3	-1262
11716847_a_at	SLC43A3	solute carrier family 43, member 3	0.042	0.91	5.31	5.75	1083
11739432_at	ATP11B	ATPase, class VI, type 11B	0.042	0.91	3.61	3.17	-1139
11721745_at	APC2	adenomatosis polyposis coli 2	0.042	0.91	1.86	1.63	-1141
11751149_x_at	STRN4	striatin, calmodulin binding protein 4	0.042	0.91	4.09	3.77	-1085
11758633_s_at	PDCD5	programmed cell death 5	0.042	0.91	7.53	7.86	1044
11761710_at	HSFY1/HSFY2	heat shock transcription factor, Y-linked 1	0.042	0.91	2.39	2.61	1092
11763567_a_at	DNAH6	dynein, axonemal, heavy chain 6	0.042	0.91	0.76	0.58	-1.31
11719021_at	WDFY1	WD repeat and FYVE domain containing 1	0.042	0.91	4.44	4.84	1.09
11741503_a_at	CREM	cAMP responsive element modulator	0.042	0.91	2.07	2.32	1121
11763512_x_at	FAM82A1	family with sequence similarity 82, member A1	0.042	0.91	2.3	1.88	-1223
11757601_a_at	COPS3	COP9 constitutive photomorphogenic homolog subunit 3 (Arabidopsis)	0.042	0.91	5.74	6.13	1068
11739802_at	VCPIP1	valosin containing protein (p97)/p47 complex interacting protein 1	0.042	0.91	7.12	6.91	-1.03
11729652_a_at	CYP11A1	cytochrome P450, family 11, subfamily A, polypeptide 1	0.042	0.91	1.53	1.23	-1244
11737263_at	HRK	harakiri, BCL2 interacting protein (contains only BH3 domain)	0.042	0.91	2.24	1.93	-1161
11725647_a_at	ASPSCR1	alveolar soft part sarcoma chromosome region, candidate 1	0.042	0.91	4.46	4.12	-1083
11743914_a_at	PKP4	plakophilin 4	0.042	0.91	2.75	3.08	1.12
11732444_a_at	RBPMS	RNA binding protein with multiple splicing	0.042	0.91	1.85	1.39	-1331
11721807_a_at	EMC1	ER membrane protein complex subunit 1	0.042	0.91	4.84	4.51	-1073
11733837_a_at	VTI1B	vesicle transport through interaction with t-SNAREs homolog 1B (yeast)	0.042	0.91	7.26	7.57	1043
11738344_at	ARSD	arylsulfatase D	0.042	0.91	2.2	1.55	-1419
11760667_at	TBXAS1	thromboxane A synthase 1 (platelet)	0.042	0.91	6.66	6	-1.11
11718112_at	SF3A3	splicing factor 3a, subunit 3, 60kDa	0.042	0.91	5.6	5.99	1.07
11725275_at	IRX1	iroquois homeobox 1	0.042	0.91	1.61	1.35	-1193
11730528_a_at	ZNF324B	zinc finger protein 324B	0.042	0.91	4.15	3.89	-1067
11730277_at	SULT2A1	sulfotransferase family, cytosolic, 2A, dehydroepiandrosterone (DHEA)-preferring, member 1	0.042	0.91	1.78	1.55	-1148
11740333_a_at	NR1I2	nuclear receptor subfamily 1, group I, member 2	0.042	0.91	1.81	1.59	-1138
11761611_at	DDX11/DDX12P	DEAD/H (Asp-Glu-Ala-Asp/His) box helicase 11	0.042	0.91	1.97	1.71	-1152
11757514_x_at	RPS27	ribosomal protein S27	0.043	0.91	11.12	11.42	1027
11729373_a_at	KCNIP2	Kv channel interacting protein 2	0.043	0.91	2.34	2	-1.17
11728483_at	ZNF181	zinc finger protein 181	0.043	0.91	1.33	1.68	1263
11733284_x_at	MYBPC1	myosin binding protein C, slow type	0.043	0.91	1.74	1.45	-1.2
11746868_a_at	GIT2	G protein-coupled receptor kinase interacting ArfGAP 2	0.043	0.91	5.7	6.03	1058
11740706_a_at	NFRKB	nuclear factor related to kappaB binding protein	0.043	0.91	1.63	2.08	1276
11742461_s_at	PRAMEF18/PRAMEF19	PRAME family member 19	0.043	0.91	2.02	1.75	-1154
11724391_at	ASPHD2	aspartate beta-hydroxylase domain containing 2	0.043	0.91	4.46	4.75	1065
11757291_s_at	ISCU	iron-sulfur cluster scaffold homolog (E. coli)	0.043	0.91	6.49	6.76	1042
11724020_at	C21orf2	chromosome 21 open reading frame 2	0.043	0.91	4.1	3.62	-1133
11723985_a_at	PDCD11	programmed cell death 11	0.043	0.91	4.66	4.4	-1059
11745108_a_at	MYT1	myelin transcription factor 1	0.043	0.91	4.29	4.03	-1065
11762831_a_at	TCHP	trichoplein, keratin filament binding	0.043	0.91	3.29	2.84	-1158
11736981_a_at	CALCR	calcitonin receptor	0.043	0.91	1.92	1.71	-1123
11758488_s_at	SPATA16	spermatogenesis associated 16	0.043	0.91	1.21	0.96	-1.26
11756888_a_at	TFCP2L1	transcription factor CP2-like 1	0.043	0.91	2.29	2.02	-1134
11762351_x_at	ZNF28	zinc finger protein 28	0.043	0.91	2.93	2.63	-1114
11719882_s_at	OSTM1	osteopetrosis associated transmembrane protein 1	0.043	0.91	3.04	3.35	1102
11739437_at	PPTC7	PTC7 protein phosphatase homolog (S. cerevisiae)	0.043	0.91	7.56	8	1058
11734866_at	CENPJ	centromere protein J	0.043	0.91	1.22	1.45	1189
11734085_a_at	NKX2-3	NK2 homeobox 3	0.043	0.91	1.71	1.49	-1148
11733910_at	UTP15	UTP15, U3 small nucleolar ribonucleoprotein, homolog (S. cerevisiae)	0.043	0.91	3.14	3.62	1153
11755738_x_at	MACROD2	MACRO domain containing 2	0.043	0.91	3.58	3.38	-1059
11763387_s_at	CDK8	cyclin-dependent kinase 8	0.043	0.91	3.57	4.03	1129
11751283_a_at	ADPRH	ADP-ribosylarginine hydrolase	0.043	0.91	3.7	4.1	1108
11733816_a_at	RPL22L1	ribosomal protein L22-like 1	0.043	0.91	4.85	5.32	1097
11732107_a_at	CYP1A2	cytochrome P450, family 1, subfamily A, polypeptide 2	0.043	0.91	2.94	2.66	-1105
11740307_at	SLC5A12	solute carrier family 5 (sodium/glucose cotransporter), member 12	0.043	0.91	1.11	1.33	1198
11763685_a_at	FMNL1	formin-like 1	0.043	0.91	1.74	1.32	-1318
11723925_a_at	KRT13	keratin 13	0.043	0.91	1.45	1.2	-1208
11746088_a_at	IFI44	interferon-induced protein 44	0.043	0.91	6.41	7.1	1108
11756026_x_at	DBI	diazepam binding inhibitor (GABA receptor modulator, acyl-CoA binding protein)	0.043	0.91	6.97	7.2	1033
11734192_x_at	CTAG1B (includes others)	cancer/testis antigen 1B	0.043	0.91	2.18	1.96	-1112
11755781_a_at	MEGF6	multiple EGF-like-domains 6	0.043	0.91	4.18	3.93	-1064
11719756_s_at	C1orf31	chromosome 1 open reading frame 31	0.043	0.91	5.09	5.48	1077
11721791_a_at	PTPRD	protein tyrosine phosphatase, receptor type, D	0.043	0.91	1.24	1.04	-1192
11718729_at	CCDC97	coiled-coil domain containing 97	0.043	0.91	4.13	4.42	1.07
11716477_x_at	LARP1	La ribonucleoprotein domain family, member 1	0.043	0.91	5.34	5.59	1047
11744631_a_at	FLT1	fms-related tyrosine kinase 1 (vascular endothelial growth factor/vascular permeability factor receptor)	0.043	0.91	1.78	1.58	-1127
11747548_a_at	PICALM	phosphatidylinositol binding clathrin assembly protein	0.043	0.91	8.3	7.96	-1043
11759562_a_at	PPP4R2	protein phosphatase 4, regulatory subunit 2	0.043	0.91	5.56	5.9	1061
11715827_s_at	M6PR	mannose-6-phosphate receptor (cation dependent)	0.043	0.91	6.42	6.88	1072
11763614_a_at	FMN1	formin 1	0.043	0.91	1.47	1.1	-1336
11734116_x_at	LLGL2	lethal giant larvae homolog 2 (Drosophila)	0.043	0.91	2.66	2.46	-1081
11757587_s_at	SLC39A6	solute carrier family 39 (zinc transporter), member 6	0.043	0.91	4.67	5.09	1.09
11720818_a_at	CXCL12	chemokine (C-X-C motif) ligand 12	0.044	0.91	3.22	3.01	-1.07
11729856_at	CNFN	cornifelin	0.044	0.91	2.83	2.53	-1119
11732371_at	KLK7	kallikrein-related peptidase 7	0.044	0.91	1.09	0.89	-1225
11763722_x_at	SIRT6	sirtuin 6	0.044	0.91	2.42	2.13	-1136
11720178_at	DDX28	DEAD (Asp-Glu-Ala-Asp) box polypeptide 28	0.044	0.91	2.74	2.51	-1092
11737315_at	SYT15	synaptotagmin XV	0.044	0.91	3.01	3.44	1143
11758417_s_at	HLA-DPA1	major histocompatibility complex, class II, DP alpha 1	0.044	0.91	9.09	9.43	1037
11716510_at	GTF2E2	general transcription factor IIE, polypeptide 2, beta 34kDa	0.044	0.91	5.01	5.4	1078
11733439_a_at	GBP5	guanylate binding protein 5	0.044	0.91	3.11	3.63	1167
11716306_a_at	ATXN10	ataxin 10	0.044	0.91	6.07	6.33	1043
11756954_s_at	ZEB2	zinc finger E-box binding homeobox 2	0.044	0.91	9.89	9.64	-1026
11748340_x_at	LAIR1	leukocyte-associated immunoglobulin-like receptor 1	0.044	0.91	4.91	4.59	-1.07
11725617_s_at	HNRNPR	heterogeneous nuclear ribonucleoprotein R	0.044	0.91	7.72	7.98	1034
11749282_a_at	MAGEA2/MAGEA2B	melanoma antigen family A, 2	0.044	0.91	1.92	1.72	-1116
11736002_s_at	DCN	decorin	0.044	0.91	1.21	0.99	-1222
11754931_a_at	GCLC	glutamate-cysteine ligase, catalytic subunit	0.044	0.91	4.39	4.71	1073
11726326_a_at	DCUN1D1	DCN1, defective in cullin neddylation 1, domain containing 1 (S. cerevisiae)	0.044	0.91	7.15	6.76	-1058
11720341_at	NDUFA13	NADH dehydrogenase (ubiquinone) 1 alpha subcomplex, 13	0.044	0.91	7.33	6.95	-1055
11763348_x_at	CYP3A7	cytochrome P450, family 3, subfamily A, polypeptide 7	0.044	0.91	2.87	3.09	1077
11736725_a_at	SPECC1	sperm antigen with calponin homology and coiled-coil domains 1	0.044	0.91	4.44	4.07	-1091
11756232_s_at	VDAC2	voltage-dependent anion channel 2	0.044	0.91	7.05	7.36	1044
11750444_a_at	CACNA1D	calcium channel, voltage-dependent, L type, alpha 1D subunit	0.044	0.91	3.39	3.18	-1066
11744390_s_at	TIMM8B	translocase of inner mitochondrial membrane 8 homolog B (yeast)	0.044	0.91	6.71	7.17	1069
11724616_a_at	MOCS1	molybdenum cofactor synthesis 1	0.044	0.91	1.4	1.66	1186
11745790_a_at	TMEM135	transmembrane protein 135	0.044	0.91	3.17	2.52	-1258
11726582_at	PPAPDC3	phosphatidic acid phosphatase type 2 domain containing 3	0.044	0.91	3.03	3.38	1116
11738175_at	CAMKK1	calcium/calmodulin-dependent protein kinase kinase 1, alpha	0.044	0.91	1.98	1.77	-1119
11728085_s_at	BMPR1B	bone morphogenetic protein receptor, type IB	0.044	0.91	1.59	1.37	-1161
11726886_at	SLC45A1	solute carrier family 45, member 1	0.044	0.91	3.33	3.15	-1057
11716061_a_at	FAM162A	family with sequence similarity 162, member A	0.044	0.91	2.43	2.93	1206
11753218_a_at	GCFC1	GC-rich sequence DNA-binding factor 1	0.044	0.91	4.79	4.49	-1067
11736692_a_at	TNFRSF18	tumor necrosis factor receptor superfamily, member 18	0.044	0.91	3.59	3.26	-1101
11731058_a_at	RASAL1	RAS protein activator like 1 (GAP1 like)	0.044	0.91	1.92	2.19	1141
11763785_x_at	KCNN4	potassium intermediate/small conductance calcium-activated channel, subfamily N, member 4	0.044	0.91	3.97	3.59	-1106
11726314_a_at	TBL1X	transducin (beta)-like 1X-linked	0.044	0.91	5.53	5.19	-1066
11725667_at	HS2ST1	heparan sulfate 2-O-sulfotransferase 1	0.044	0.91	4.12	3.79	-1087
11731446_s_at	SNCA	synuclein, alpha (non A4 component of amyloid precursor)	0.044	0.91	1.6	1.35	-1185
11744535_s_at	TCEB1	transcription elongation factor B (SIII), polypeptide 1 (15kDa, elongin C)	0.044	0.91	6.52	6.84	1049
11747063_a_at	LMBRD2	LMBR1 domain containing 2	0.044	0.91	3.77	3.33	-1132
11729633_x_at	CSDA	cold shock domain protein A	0.044	0.91	6.69	7.13	1066
11719912_a_at	KDM1B	lysine (K)-specific demethylase 1B	0.044	0.91	6.93	7.21	1.04
11737712_at	ABCC12	ATP-binding cassette, sub-family C (CFTR/MRP), member 12	0.044	0.91	1.68	1.42	-1183
11750099_a_at	UNC80	unc-80 homolog (C. elegans)	0.044	0.91	1.3	1.12	-1161
11760269_at	WBSCR22	Williams Beuren syndrome chromosome region 22	0.044	0.91	4.51	4.85	1075
11756821_a_at	PPM1L	protein phosphatase, Mg2+/Mn2+ dependent, 1L	0.044	0.91	4.18	3.9	-1072
11743743_a_at	ATP11A	ATPase, class VI, type 11A	0.044	0.91	3.68	3.43	-1073
11737879_s_at	GALNT2	UDP-N-acetyl-alpha-D-galactosamine:polypeptide N-acetylgalactosaminyltransferase 2 (GalNAc-T2)	0.044	0.91	4.23	4.65	1099
11763811_a_at	LHX1	LIM homeobox 1	0.044	0.91	1.46	1.25	-1168
11756818_a_at	PATL2	protein associated with topoisomerase II homolog 2 (yeast)	0.044	0.91	3.28	2.97	-1104
11718498_s_at	F8A1 (includes others)	coagulation factor VIII-associated 1	0.045	0.91	5.4	5.7	1056
11753365_a_at	DCSTAMP	dendrocyte expressed seven transmembrane protein	0.045	0.91	2.31	2.03	-1138
11753452_a_at	PLCD4	phospholipase C, delta 4	0.045	0.91	3.44	3.22	-1068
11731951_at	B3GNT4	UDP-GlcNAc:betaGal beta-1,3-N-acetylglucosaminyltransferase 4	0.045	0.91	3.35	3.64	1087
11755861_a_at	LPIN3	lipin 3	0.045	0.91	2.7	2.47	-1093
11718921_a_at	IQSEC1	IQ motif and Sec7 domain 1	0.045	0.91	6.83	6.41	-1066
11725499_at	GOLGA7B	golgin A7 family, member B	0.045	0.91	2.25	2.44	1084
11756546_a_at	EIF6	eukaryotic translation initiation factor 6	0.045	0.91	4.55	4.9	1077
11747816_a_at	GDAP1	ganglioside induced differentiation associated protein 1	0.045	0.91	2.79	2.41	-1158
11720300_a_at	SLA	Src-like-adaptor	0.045	0.91	6.83	6.44	-1061
11740790_a_at	ELK4	ELK4, ETS-domain protein (SRF accessory protein 1)	0.045	0.91	6.42	6.12	-1049
11722661_at	NFE2L3	nuclear factor (erythroid-derived 2)-like 3	0.045	0.91	3.48	4.11	1181
11718151_a_at	HDAC3	histone deacetylase 3	0.045	0.91	3.32	3.85	1.16
11760045_at	LOC100131943	uncharacterized LOC100131943	0.045	0.91	2.17	1.91	-1136
11744496_at	GDEP	gene differentially expressed in prostate	0.045	0.91	1.83	1.52	-1204
11750212_a_at	NOD2	nucleotide-binding oligomerization domain containing 2	0.045	0.91	5.36	5.01	-1.07
11724480_x_at	NREP	neuronal regeneration related protein homolog (rat)	0.045	0.91	2.69	2.87	1067
11739068_a_at	KIFAP3	kinesin-associated protein 3	0.045	0.91	3.83	3.45	-1.11
11731060_x_at	NUP35	nucleoporin 35kDa	0.045	0.91	1.06	1.27	1198
11727339_a_at	ZBTB2	zinc finger and BTB domain containing 2	0.045	0.91	3.57	4.19	1174
11739306_at	ZNF770	zinc finger protein 770	0.045	0.91	4.7	4.03	-1166
11759359_at	HIST2H3C (includes others)	histone cluster 2, H3c	0.045	0.91	1.92	1.68	-1143
11762209_at	FAM71B	family with sequence similarity 71, member B	0.045	0.91	1.35	1.55	1148
11751460_a_at	DDX20	DEAD (Asp-Glu-Ala-Asp) box polypeptide 20	0.045	0.91	4.25	4.66	1096
11736761_at	CARD16	caspase recruitment domain family, member 16	0.045	0.91	8.84	9.14	1034
[truncated: 242 more rows]

## Sheet: Pathway analysis
Ingenuity Canonical Pathways	P-value	Downregulated	Upregulated	Not changed	Target molecules (genes) in dataset
Interferon Signaling	0.001	1/34 (3%)	7/34 (21%)	26/34 (76%)	IFITM1,IFI35,PSMB8,STAT1,IFNA5,TAP1,BAK1,BCL2
Mitochondrial Dysfunction	0.0012	11/138 (8%)	18/138 (13%)	109/138 (79%)	MAP2K4,SDHB,COX7B,UQCRH,NDUFA10,NDUFB5,NDUFB4,TRAK1,PSEN2,PDHA1,NDUFB9,CASP9,NDUFAB1,NDUFS2,UQCRFS1,COX7A2,COX7B2,NDUFS7,ATP5A1,LRRK2,COX7A1,NDUFA13,COX7C,UQCRC2,NDUFA12,SDHD,SNCA,COX5B,MAOA
Protein Ubiquitination Pathway	0.0014	16/264 (6%)	37/264 (14%)	211/264 (80%)	USP41,HSPA1A/HSPA1B,TCEB2,PSMB8,TCEB1,USP7,PSMA2,PSMA6,PSMB5,DNAJC9,UBE4B,HSPA9,PSMC4,BIRC6,PSME2,HSPA8,PSMA4,HSPA13,HSP90AA1,DNAJB6,TAP2,UBE2E1,UBE2J2,CDC20,PSMB10,CUL1,TAP1,HSPA1L,UBE2F,HSP90B1,DNAJC4,HSPE1,PSMB9,USP15,HSPH1,MDM2,PSMD5,HSPD1,UBE2L6,UBE3A,HSPA2,PSMD8,FZR1,XIAP,PSME1,PSMC1,HLA-C,UBA1,USP49,PSMC3,DNAJB5,UBE2D3,BIRC2
Regulation of eIF4 and p70S6K Signaling	0.0022	11/163 (7%)	23/163 (14%)	129/163 (79%)	PIK3R1,RPS18,PPP2R5B,RPS6,MAPK13,EIF4G1,EIF2B2,RPS11,EIF4EBP1,RPS27,EIF4G2,EIF3D,PPM1L,RPS20,EIF2C1,AKT2,NRAS,RPS28,RPS2,EIF3G,RPS29,RPS4X,RPS10,MAPK14,RRAS2,RPS5,PPP2R3A,IRS1,EIF4A1,RPS15,EIF2B1,PIK3CB,PIK3CD,EIF3K
Molecular Mechanisms of Cancer	0.0079	28/367 (8%)	23/367 (6%)	316/367 (86%)	MAP2K4,SHH,ADCY4,PIK3R1,TAB2,MAPK13,RBL1,BMP8A,CASP9,SMAD2,AKT2,E2F4,PRKCQ,RALBP1,DAXX,BMPR1B,RND3,CDK4,IRS1,RHOA,FZD5,PIK3CD,FNBP1,TCF4,PSEN2,SMAD5,NFKB1,BCL2,JUN,HHAT,RHOT1,SMAD4,ARHGEF2,PRKDC,ADCY2,NRAS,DVL1,PRKAR2A,MDM2,XIAP,BAK1,GNAI2,MAPK14,RRAS2,FOXO1,IHH,PIK3CB,BMP6,LRP1,BCL2L11,BIRC2
EIF2 Signaling	0.0085	7/192 (4%)	37/192 (19%)	148/192 (77%)	PPP1CC,PIK3R1,RPS18,RPL22L1,RPS6,EIF4G1,EIF2B2,RPL37A,RPL7,RPS11,RPS27,EIF4G2,EIF3D,RPS20,RPL8,EIF2C1,RPL18,RPL13,EIF2AK1,AKT2,NRAS,RPS28,RPS2,RPL37,RPL36,RPLP0,RPL15,RPS29,EIF3G,RPS4X,RRAS2,RPS10,RPL5,RPS5,EIF4A1,EIF2B1,RPL32,RPS15,PIK3CB,PIK3CD,INSR,EIF2AK2,RPL13A,EIF3K
Glutathione-mediated Detoxification	0.0158	2/28 (7%)	3/28 (11%)	23/28 (82%)	MGST1,GSTM3,GGH,GSTM4,MGST3
Estrogen-mediated S-phase Entry	0.02	2/27 (7%)	3/27 (11%)	22/27 (81%)	E2F4,CDK4,RBL1,ESR2,ESR1
Glutamate Removal from Folates	0.0245	1/1 (100%)	0/1 (0%)	0/1 (0%)	GGH
mTOR Signaling	0.0324	12/197 (6%)	28/197 (14%)	157/197 (80%)	PLD2,PRKAB1,PIK3R1,RPS18,PPP2R5B,RPS6,EIF4G1,RPS11,EIF4EBP1,RPS27,EIF4G2,EIF3D,RHOT1,PPM1L,PRKAA1,RPS20,AKT1S1,MAPKAP1,AKT2,PRKCQ,NRAS,RPS28,RPS2,RPS29,EIF3G,RPS4X,RRAS2,RPS10,RPS5,RND3,PPP2R3A,IRS1,RHOA,EIF4A1,RPS15,PIK3CB,PIK3CD,INSR,FNBP1,EIF3K
eNOS Signaling	0.0331	15/136 (11%)	12/136 (9%)	109/136 (80%)	LPAR4,PRKAB1,HSPA1A/HSPA1B,PIK3R1,ADCY4,CHRNB1,HSPA1L,AQP3,HSP90B1,CASP9,PRKAA1,CHRNA5,AQP7,ADCY2,AKT2,FLT1,HSPA9,PRKAR2A,AQP1,HSPA2,HSPA8,LPAR1,HSP90AA1,PIK3CB,PIK3CD,ESR2,ESR1
NAD biosynthesis II (from tryptophan)	0.0389	2/14 (14%)	0/14 (0%)	12/14 (86%)	QPRT,KYNU
Noradrenaline and Adrenaline Degradation	0.0427	5/35 (14%)	2/35 (6%)	28/35 (80%)	ADH5,RDH14,COMT,PECR,LRTOMT,DHRS4,MAOA
Triacylglycerol Biosynthesis	0.0457	4/33 (12%)	2/33 (6%)	27/33 (82%)	GPAM,ABHD5,AGPAT1,LPIN2,LPIN3,DGAT1
Dolichol and Dolichyl Phosphate Biosynthesis	0.0479	1/2 (50%)	0/2 (0%)	1/2 (50%)	DOLK
All-trans-decaprenyl Diphosphate Biosynthesis	0.0479	0/2 (0%)	2/2 (100%)	0/2 (0%)	PDSS1,PDSS2
Glutamate Biosynthesis II	0.0479	0/2 (0%)	1/2 (50%)	1/2 (50%)	GLUD1
Glutamate Degradation X	0.0479	0/2 (0%)	1/2 (50%)	1/2 (50%)	GLUD1
CDP-diacylglycerol Biosynthesis I	0.0501	2/15 (13%)	1/15 (7%)	12/15 (80%)	GPAM,ABHD5,AGPAT1
Methionine Degradation I (to Homocysteine)	0.0501	1/15 (7%)	1/15 (7%)	13/15 (87%)	PRMT5,EHMT1
Retinoic acid Mediated Apoptosis Signaling	0.0525	2/66 (3%)	6/66 (9%)	58/66 (88%)	CASP9,TNKS,CRABP2,PARP8,IFNA5,PARP9,TIPARP,PARP14
Induction of Apoptosis by HIV1	0.055	4/64 (6%)	6/64 (9%)	54/64 (84%)	MAP2K4,IKBKB,DAXX,CASP9,NFKB1,BAK1,XIAP,BCL2,BIRC2,TRAF1
Phosphatidylglycerol Biosynthesis II (Non-plastidic)	0.0562	2/16 (13%)	1/16 (6%)	13/16 (81%)	GPAM,ABHD5,AGPAT1
Parkinson's Signaling	0.0562	3/16 (19%)	1/16 (6%)	12/16 (75%)	MAPK14,CASP9,MAPK13,SNCA
Cysteine Biosynthesis III (mammalia)	0.0631	1/17 (6%)	1/17 (6%)	15/17 (88%)	PRMT5,EHMT1
Docosahexaenoic Acid (DHA) Signaling	0.0646	5/41 (12%)	2/41 (5%)	34/41 (83%)	AKT2,CASP9,FOXO1,PIK3R1,PIK3CB,PIK3CD,BCL2
April Mediated Signaling	0.0646	8/42 (19%)	3/42 (7%)	31/42 (74%)	MAP2K4,IKBKB,JUN,MAPK14,TNFSF13,NFATC1,MAPK13,NFATC4,TNFRSF13B,NFKB1,TRAF1
tRNA Charging	0.0646	3/38 (8%)	7/38 (18%)	28/38 (74%)	WARS,YARS,TARSL2,MARS2,KARS,HARS,DARS2,IARS,FARSB,EPRS
Tryptophan Degradation III (Eukaryotic)	0.0708	1/20 (5%)	1/20 (5%)	18/20 (90%)	ACAT2,KYNU
Trehalose Degradation II (Trehalase)	0.0708	1/3 (33%)	0/3 (0%)	2/3 (67%)	HK1
Methylglyoxal Degradation I	0.0708	0/3 (0%)	1/3 (33%)	2/3 (67%)	GLO1
Oxidized GTP and dGTP Detoxification	0.0708	0/3 (0%)	1/3 (33%)	2/3 (67%)	NUDT1
4-aminobutyrate Degradation I	0.0708	0/3 (0%)	1/3 (33%)	2/3 (67%)	SUCLG2
L-serine Degradation	0.0708	1/3 (33%)	0/3 (0%)	2/3 (67%)	SRR
B Cell Activating Factor Signaling	0.0724	8/44 (18%)	2/44 (5%)	34/44 (77%)	MAP2K4,IKBKB,JUN,MAPK14,NFATC1,MAPK13,NFATC4,TNFRSF13B,NFKB1,TRAF1
Non-Small Cell Lung Cancer Signaling	0.0741	6/73 (8%)	4/73 (5%)	63/73 (86%)	STK4,AKT2,NRAS,RRAS2,CASP9,PIK3R1,CDK4,TGFA,PIK3CB,PIK3CD
Aldosterone Signaling in Epithelial Cells	0.0759	13/157 (8%)	11/157 (7%)	133/157 (85%)	PRKCQ,DNAJC9,HSPA1A/HSPA1B,HSPH1,PIK3R1,HSPA9,PIKFYVE,HSPD1,HSPA2,HSPA1L,HSPA8,SCNN1A,HSP90B1,DUSP1,DNAJC4,HSPE1,HSPA13,HSP90AA1,PIK3CB,PIK3CD,DNAJB6,SCNN1B,PLCD4,DNAJB5
HMGB1 Signaling	0.0776	10/97 (10%)	9/97 (9%)	78/97 (80%)	MAP2K4,AKT2,KAT7,NRAS,PIK3R1,MAPK13,NFKB1,RRAS2,JUN,MAPK14,RND3,RHOT1,KAT6A,RHOA,PIK3CB,PIK3CD,MAP2K5,FNBP1,KAT6B
IGF-1 Signaling	0.0851	9/102 (9%)	8/102 (8%)	85/102 (83%)	SOCS3,AKT2,NRAS,YWHAB,PIK3R1,PRKAR2A,IGFBP7,YWHAQ,CASP9,RRAS2,JUN,FOXO1,IGF1,IRS1,PIK3CB,PIK3CD,SOCS5
Basal Cell Carcinoma Signaling	0.0912	5/72 (7%)	5/72 (7%)	62/72 (86%)	SHH,TCF4,BMP8A,APC2,DVL1,FZD5,DVL3,DVL2,WNT9A,BMP6
Serotonin Degradation	0.0912	5/58 (9%)	2/58 (3%)	51/58 (88%)	ADH5,EXT2,RDH14,PECR,UGT2B10,DHRS4,MAOA
Serine Biosynthesis	0.0933	1/4 (25%)	0/4 (0%)	3/4 (75%)	UBAC2
Spermine and Spermidine Degradation I	0.0933	0/4 (0%)	2/4 (50%)	2/4 (50%)	SAT2,PAOX
Melatonin Degradation II	0.0933	1/4 (25%)	0/4 (0%)	3/4 (75%)	MAOA
Small Cell Lung Cancer Signaling	0.0955	7/85 (8%)	5/85 (6%)	73/85 (86%)	IKBKB,AKT2,CASP9,PIK3R1,CDK4,TRAF4,PIK3CB,PIK3CD,NFKB1,BCL2,BIRC2,TRAF1
Glycolysis I	0.1	1/26 (4%)	3/26 (12%)	22/26 (85%)	PGK1,TPI1,ENO1,PFKL
Heparan Sulfate Biosynthesis (Late Stages)	0.1014	6/49 (12%)	2/49 (4%)	41/49 (84%)	EXT2,HS3ST2,HS2ST1,LIPE,NDST2,SULT2A1,CHST15,PRDX6
Type I Diabetes Mellitus Signaling	0.1038	4/116 (3%)	10/116 (9%)	102/116 (88%)	MAP2K4,HLA-DMA,SOCS3,MYD88,MAPK13,HSPD1,NFKB1,BCL2,IKBKB,MAPK14,CASP9,HLA-C,STAT1,SOCS5
Aryl Hydrocarbon Receptor Signaling	0.1038	9/147 (6%)	11/147 (7%)	127/147 (86%)	MGST1,GSTM3,POLA1,MDM2,NFKB1,PTGES3,HSP90B1,CYP1A2,JUN,NR0B2,ALDH1L2,CDK4,NEDD8,GSTM4,HSP90AA1,NFIB,NCOR2,ESR2,ESR1,MGST3
Nur77 Signaling in T Lymphocytes	0.1064	3/61 (5%)	5/61 (8%)	53/61 (87%)	HLA-DMA,CASP9,PPP3CB,HDAC1,NFATC1,MAP2K5,MAP3K2,BCL2
TCA Cycle II (Eukaryotic)	0.1072	1/23 (4%)	5/23 (22%)	17/23 (74%)	SDHB,IDH3G,DLD,SDHD,IDH3A,MDH1
HER-2 Signaling in Breast Cancer	0.1104	12/80 (15%)	4/80 (5%)	64/80 (80%)	AKT2,PRKCQ,NRAS,PIK3R1,MDM2,MMP2,ITGB3,NRG1,CASP9,RRAS2,FOXO1,PIK3CB,PIK3CD,ITGB4,ITGB6,PARD3
Colorectal Cancer Metastasis Signaling	0.1125	17/250 (7%)	20/250 (8%)	213/250 (85%)	MAP2K4,TCF4,PIK3R1,ADCY4,GNB2L1,GNB5,WNT9A,NFKB1,BIRC5,APPL1,ARRB1,CASP9,JUN,RHOT1,SMAD4,MMP11,STAT1,PTGER4,SMAD2,ADCY2,AKT2,E2F4,NRAS,ADRBK2,DVL1,PRKAR2A,MMP2,GNG5,RRAS2,RND3,RHOA,PIK3CB,FZD5,PIK3CD,PTGER2,FNBP1,LRP1
Tetrahydrofolate Salvage from 5,10-methenyltetrahydrofolate	0.1161	1/5 (20%)	1/5 (20%)	3/5 (60%)	MTHFD2,MTHFD2L
Glutamate Degradation III (via 4-aminobutyrate)	0.1161	0/5 (0%)	1/5 (20%)	4/5 (80%)	SUCLG2
Calcium Signaling	0.1169	18/200 (9%)	8/200 (4%)	174/200 (87%)	CAMK1D,CHRNB1,ACTA2,ATP2A2,SLC24A6,PPP3CB,GRIN2C,TNNT3,CASQ1,ASPH,CHRNA5,ACTC1,HDAC4,HDAC8,HDAC1,PRKAR2A,NFATC1,MCU,NFATC4,TRPC6,MYL6B,RCAN1,HDAC3,CAMKK1,CHRNA2,SLC8A1
Sphingosine-1-phosphate Signaling	0.1169	12/116 (10%)	9/116 (8%)	95/116 (82%)	ADCY2,AKT2,PTK2B,PDGFA,ADCY4,PIK3R1,CASP4,GNAI2,CASP9,RND3,RHOT1,CASP2,RHOA,CASQ1,CASP1,S1PR1,PIK3CB,PIK3CD,PLCD4,CASP14,FNBP1
Triacylglycerol Degradation	0.1233	2/25 (8%)	2/25 (8%)	21/25 (84%)	ABHD5,LIPE,NDST2,PRDX6
Prostate Cancer Signaling	0.1309	7/93 (8%)	7/93 (8%)	79/93 (85%)	AKT2,NRAS,KLK3,PIK3R1,MDM2,NFKB1,BCL2,HSP90B1,RRAS2,CASP9,FOXO1,HSP90AA1,PIK3CB,PIK3CD
NAD Biosynthesis from 2-amino-3-carboxymuconate Semialdehyde	0.1377	1/6 (17%)	0/6 (0%)	5/6 (83%)	QPRT
Arginine Biosynthesis IV	0.1377	0/6 (0%)	2/6 (33%)	4/6 (67%)	OAT,GLUD1
Superpathway of Serine and Glycine Biosynthesis I	0.1377	2/6 (33%)	1/6 (17%)	3/6 (50%)	UBAC2,SHMT1,SHMT2
Thioredoxin Pathway	0.1377	1/6 (17%)	1/6 (17%)	4/6 (67%)	TXN,TXNRD3
GDP-glucose Biosynthesis	0.1377	2/6 (33%)	0/6 (0%)	4/6 (67%)	HK1,PGM3
Heparan Sulfate Biosynthesis	0.1387	7/56 (13%)	2/56 (4%)	47/56 (84%)	B4GALT7,EXT2,HS3ST2,HS2ST1,LIPE,NDST2,SULT2A1,CHST15,PRDX6
NRF2-mediated Oxidative Stress Response	0.139	14/190 (7%)	11/190 (6%)	165/190 (87%)	MAP2K4,PIK3R1,ABCC2,ACTA2,GCLC,JUN,DNAJC4,VCP,GSTM4,TXN,ACTC1,MGST1,PRKCQ,NRAS,DNAJC9,GSTM3,MAPK14,RRAS2,PIK3CB,PIK3CD,DNAJB6,ABCC4,MGST3,MAP2K5,DNAJB5
Cell Cycle Control of Chromosomal Replication	0.1396	0/30 (0%)	2/30 (7%)	28/30 (93%)	CDK4,ORC5
TGF-β Signaling	0.1442	9/89 (10%)	9/89 (10%)	71/89 (80%)	MAP2K4,SMAD2,RUNX3,NRAS,HDAC1,SMAD5,MAPK13,ACVR1B,TGIF1,BCL2,BMPR1B,JUN,MAPK14,RRAS2,AMH,SMAD4,MAP4K1,VDR
Lymphotoxin β Receptor Signaling	0.1442	7/57 (12%)	5/57 (9%)	45/57 (79%)	IKBKB,AKT2,CASP9,PIK3R1,RELB,TRAF4,PIK3CB,PIK3CD,LTBR,NFKB1,BIRC2,TRAF1
CTLA4 Signaling in Cytotoxic T Lymphocytes	0.1531	9/97 (9%)	3/97 (3%)	85/97 (88%)	AP2B1,HLA-DMA,AKT2,PPP2R3A,CD4,PIK3R1,PPM1L,PPP2R5B,PIK3CB,PIK3CD,CTLA4,AP1G1
ErbB Signaling	0.1531	12/87 (14%)	2/87 (2%)	73/87 (84%)	MAP2K4,PRKCQ,NRAS,PIK3R1,NRG4,MAPK13,NRG1,JUN,MAPK14,RRAS2,FOXO1,TGFA,PIK3CB,PIK3CD
Factors Promoting Cardiogenesis in Vertebrates	0.1578	9/92 (10%)	5/92 (5%)	78/92 (85%)	SMAD2,TCF4,PRKCQ,DVL1,SMAD5,ACVR1B,BMPR1B,BMP8A,MAPK14,SMAD4,FZD5,BMP6,LRP1,GATA4
Glucose and Glucose-1-phosphate Degradation	0.1585	2/7 (29%)	0/7 (0%)	5/7 (71%)	HK1,PGM3
Sucrose Degradation V (Mammalian)	0.1585	0/8 (0%)	1/8 (13%)	7/8 (88%)	TPI1
Tryptophan Degradation to 2-amino-3-carboxymuconate Semialdehyde	0.1585	1/8 (13%)	0/8 (0%)	7/8 (88%)	KYNU
Glioma Invasiveness Signaling	0.1618	6/59 (10%)	5/59 (8%)	48/59 (81%)	NRAS,RRAS2,RND3,RHOT1,PIK3R1,RHOA,MMP2,PIK3CB,PIK3CD,FNBP1,ITGB3
Ethanol Degradation II	0.1652	2/33 (6%)	2/33 (6%)	29/33 (88%)	ADH5,RDH14,PECR,DHRS4
Superpathway of Methionine Degradation	0.1652	1/30 (3%)	2/30 (7%)	27/30 (90%)	PRMT5,DLD,EHMT1
Xenobiotic Metabolism Signaling	0.166	25/293 (9%)	14/293 (5%)	254/293 (87%)	MAP2K4,CAMK1D,ABCC2,PIK3R1,HS2ST1,PPP2R5B,CYP3A7,GCLC,CYP2C9,MAPK13,NFKB1,CHST15,PTGES3,HSP90B1,CYP1A2,NR1I2,PPM1L,GSTM4,MAP3K2,MGST1,HDAC4,NRAS,PRKCQ,GSTM3,UGT2B10,SULT2A1,MAPK14,RRAS2,ALDH1L2,PPP2R3A,HS3ST2,HSP90AA1,PIK3CB,PIK3CD,NDST2,NCOR2,MAP2K5,MGST3,MAOA
Myc Mediated Apoptosis Signaling	0.1675	6/60 (10%)	6/60 (10%)	48/60 (80%)	MAP2K4,YWHAQ,AKT2,NRAS,RRAS2,CASP9,IGF1,YWHAB,PIK3R1,PIK3CB,PIK3CD,BCL2
ATM Signaling	0.1738	7/61 (11%)	1/61 (2%)	53/61 (87%)	MAP2K4,JUN,MAPK14,SMC1B,MDM2,TDP1,BRAT1,MAPK13
4-1BB Signaling in T Lymphocytes	0.1742	6/35 (17%)	2/35 (6%)	27/35 (77%)	MAP2K4,IKBKB,TNFRSF9,JUN,MAPK14,MAPK13,NFKB1,TRAF1
Airway Pathology in Chronic Obstructive Pulmonary Disease	0.1791	1/8 (13%)	0/8 (0%)	7/8 (88%)	MMP2
Histidine Degradation III	0.1791	1/8 (13%)	1/8 (13%)	6/8 (75%)	MTHFD2,MTHFD2L
Ketolysis	0.1791	0/9 (0%)	1/9 (11%)	8/9 (89%)	ACAT2
Role of PI3K/AKT Signaling in the Pathogenesis of Influenza	0.1799	7/71 (10%)	3/71 (4%)	61/71 (86%)	GNAI2,AKT2,CCR5,CASP9,PIK3R1,ZNF346,PIK3CB,PIK3CD,NFKB1,IFNA5
Eicosanoid Signaling	0.1799	4/61 (7%)	3/61 (5%)	54/61 (89%)	PLA2G4E,DPEP1,FPR2,PTGER2,TBXAS1,PTGER4,PRDX6
TWEAK Signaling	0.1919	3/37 (8%)	3/37 (8%)	31/37 (84%)	IKBKB,CASP9,NFKB1,XIAP,BIRC2,TRAF1
CD40 Signaling	0.1919	10/69 (14%)	1/69 (1%)	58/69 (84%)	MAP2K4,IKBKB,JUN,MAPK14,PIK3R1,PIK3CB,PIK3CD,MAPK13,NFKB1,MAP2K5,TRAF1
Mitotic Roles of Polo-Like Kinase	0.1919	5/70 (7%)	5/70 (7%)	60/70 (86%)	HSP90B1,CDC20,PPP2R3A,CDC26,PTTG1,PPM1L,PPP2R5B,HSP90AA1,ANAPC7,FZR1
Assembly of RNA Polymerase I Complex	0.1991	0/12 (0%)	1/12 (8%)	11/12 (92%)	POLR1D
UDP-N-acetyl-D-galactosamine Biosynthesis II	0.1991	2/9 (22%)	0/9 (0%)	7/9 (78%)	HK1,PGM3
Folate Transformations I	0.1991	2/9 (22%)	2/9 (22%)	5/9 (56%)	MTHFD2,SHMT1,MTHFD2L,SHMT2
Antigen Presentation Pathway	0.2004	0/40 (0%)	10/40 (25%)	30/40 (75%)	PSMB9,HLA-DMA,PSMB5,HLA-C,PSMB8,TAP1,HLA-DPB1,TAP2,TAPBP,HLA-DPA1
Mouse Embryonic Stem Cell Pluripotency	0.2014	9/99 (9%)	8/99 (8%)	82/99 (83%)	TCF4,AKT2,NRAS,PIK3R1,DVL1,SMAD5,MAPK13,ID3,XIAP,MAPK14,RRAS2,SMAD4,PIK3CB,FZD5,DVL3,PIK3CD,DVL2
Coagulation System	0.2094	4/35 (11%)	0/35 (0%)	31/35 (89%)	PROC,FGA,SERPINF2,FGG
Angiopoietin Signaling	0.2109	7/71 (10%)	5/71 (7%)	59/71 (83%)	IKBKB,AKT2,NRAS,RRAS2,CASP9,FOXO1,PIK3R1,PIK3CB,PIK3CD,STAT5B,NFKB1,BIRC5
AMPK Signaling	0.2113	15/144 (10%)	5/144 (3%)	124/144 (86%)	AKT2,LEP,PRKAB1,PIK3R1,PPP2R5B,CHRNB1,PRKAR2A,LIPE,PFKL,MAPK13,EIF4EBP1,MAPK14,PPP2R3A,IRS1,PPM1L,PRKAA1,PIK3CB,PIK3CD,INSR,CHRNA5
Amyotrophic Lateral Sclerosis Signaling	0.2118	10/103 (10%)	5/103 (5%)	88/103 (85%)	CACNA1D,PIK3R1,CACNA1S,GRIK3,XIAP,BCL2,CASP9,IGF1,GRIN2C,CASP1,CAPN9,PIK3CD,PIK3CB,BIRC2,SSR4
HIF1α Signaling	0.2168	9/105 (9%)	9/105 (9%)	87/105 (83%)	AKT2,NRAS,SLC2A1,PIK3R1,TCEB2,MDM2,MMP2,MAPK13,TCEB1,LDHB,JUN,RRAS2,MAPK14,HSP90AA1,PIK3CB,MMP11,PIK3CD,LDHA
Glutaryl-CoA Degradation	0.2188	0/11 (0%)	1/11 (9%)	10/11 (91%)	ACAT2
Ketogenesis	0.2188	0/11 (0%)	1/11 (9%)	10/11 (91%)	ACAT2
Dolichyl-diphosphooligosaccharide Biosynthesis	0.2188	0/10 (0%)	2/10 (20%)	8/10 (80%)	DPM1,DPAGT1
Glycine Betaine Degradation	0.2188	2/10 (20%)	1/10 (10%)	7/10 (70%)	SRR,SHMT1,SHMT2
Endothelin-1 Signaling	0.227	14/171 (8%)	10/171 (6%)	147/171 (86%)	PLD2,ADCY2,PRKCQ,NRAS,ADCY4,PIK3R1,CASP4,MAPK13,PRDX6,GNAI2,PLA2G4E,JUN,MAPK14,RRAS2,CASP9,ARAF,CASP2,CASQ1,CASP1,PIK3CB,PIK3CD,PTGER2,PLCD4,CASP14
Renal Cell Carcinoma Signaling	0.2301	6/72 (8%)	5/72 (7%)	61/72 (85%)	AKT2,JUN,NRAS,RRAS2,SLC2A1,PIK3R1,TCEB2,TGFA,PIK3CB,PIK3CD,TCEB1
LPS/IL-1 Mediated Inhibition of RXR Function	0.2344	19/231 (8%)	6/231 (3%)	206/231 (89%)	MAP2K4,MGST1,MYD88,ACOX2,GSTM3,ACOX1,ABCC2,HS2ST1,CYP3A7,CYP2C9,SULT2A1,CHST15,JUN,ALDH1L2,NR0B2,NR1I2,HS3ST2,GSTM4,PPARGC1B,SLC27A1,NDST2,ABCC4,CYP4A11,MGST3,MAOA
Leukotriene Biosynthesis	0.2377	1/14 (7%)	0/14 (0%)	13/14 (93%)	DPEP1
Netrin Signaling	0.2455	5/49 (10%)	0/49 (0%)	44/49 (90%)	PPP3CB,UNC5D,PRKAR2A,NFATC1,NFATC4
Dermatan Sulfate Biosynthesis (Late Stages)	0.2455	4/42 (10%)	1/42 (2%)	37/42 (88%)	HS3ST2,HS2ST1,NDST2,SULT2A1,CHST15
FLT3 Signaling in Hematopoietic Progenitor Cells	0.2495	7/76 (9%)	6/76 (8%)	63/76 (83%)	STAT6,AKT2,NRAS,PIK3R1,MAPK13,FLT3LG,EIF4EBP1,MAPK14,RRAS2,PIK3CB,PIK3CD,STAT5B,STAT1
IL-4 Signaling	0.2495	8/76 (11%)	4/76 (5%)	64/76 (84%)	STAT6,HLA-DMA,AKT2,NRAS,RRAS2,INPP5B,IRS1,PIK3R1,NFATC1,PIK3CB,PIK3CD,NFATC4
Role of PKR in Interferon Induction and Antiviral Response	0.2547	2/45 (4%)	5/45 (11%)	38/45 (84%)	IKBKB,MAPK14,CASP9,TAB2,EIF2AK2,STAT1,NFKB1
Cleavage and Polyadenylation of Pre-mRNA	0.2564	3/12 (25%)	1/12 (8%)	8/12 (67%)	CSTF1,WDR33,CPSF1,CPSF4
Mevalonate Pathway I	0.2564	0/14 (0%)	1/14 (7%)	13/14 (93%)	ACAT2
Guanosine Nucleotides Degradation III	0.2564	2/12 (17%)	0/12 (0%)	10/12 (83%)	NT5C1B,NT5C2
Pancreatic Adenocarcinoma Signaling	0.2588	10/116 (9%)	8/116 (7%)	98/116 (84%)	MAP2K4,SMAD2,PLD2,AKT2,E2F4,PIK3R1,MDM2,NFKB1,RALBP1,BIRC5,BCL2,CASP9,CDK4,TGFA,SMAD4,PIK3CB,PIK3CD,STAT1
Leptin Signaling in Obesity	0.263	9/77 (12%)	2/77 (3%)	66/77 (86%)	SOCS3,ADCY2,AKT2,LEP,FOXO1,ADCY4,PIK3R1,PRKAR2A,PIK3CB,PIK3CD,PLCD4
Role of Wnt/GSK-3β Signaling in the Pathogenesis of Influenza	0.263	4/81 (5%)	5/81 (6%)	72/81 (89%)	TCF4,CSNK1G1,APC2,DVL1,FZD5,DVL3,DVL2,WNT9A,IFNA5
CD28 Signaling in T Helper Cells	0.2698	14/125 (11%)	2/125 (2%)	109/125 (87%)	MAP2K4,HLA-DMA,ACTR2,AKT2,PRKCQ,CD4,PIK3R1,NFATC1,NFATC4,NFKB1,CTLA4,IKBKB,JUN,PPP3CB,PIK3CB,PIK3CD
Cytotoxic T Lymphocyte-mediated Apoptosis of Target Cells	0.2729	0/84 (0%)	6/84 (7%)	78/84 (93%)	HLA-DMA,CASP9,HLA-C,HLA-DPB1,HLA-DPA1,BCL2
Melanoma Signaling	0.2729	6/44 (14%)	3/44 (7%)	35/44 (80%)	AKT2,NRAS,RRAS2,MITF,PIK3R1,CDK4,MDM2,PIK3CB,PIK3CD
Chondroitin Sulfate Biosynthesis (Late Stages)	0.2729	4/45 (9%)	1/45 (2%)	40/45 (89%)	HS3ST2,HS2ST1,NDST2,SULT2A1,CHST15
Urate Biosynthesis/Inosine 5'-phosphate Degradation	0.2748	3/14 (21%)	0/14 (0%)	11/14 (79%)	IMPDH1,NT5C1B,NT5C2
Role of Osteoblasts, Osteoclasts and Chondrocytes in Rheumatoid Arthritis	0.2748	24/228 (11%)	11/228 (5%)	193/228 (85%)	MAP2K4,TCF4,PTK2B,PIK3R1,TAB2,SMAD5,WNT9A,NFKB1,BCL2,IKBKB,BMP8A,CASP9,JUN,PPP3CB,IGF1,SMAD4,CTSK,AKT2,DVL1,NFATC1,NFATC4,XIAP,ITGB3,BMPR1B,MAPK14,FOXO1,APC2,CALCR,PIK3CB,FZD5,PIK3CD,SFRP1,BMP6,LRP1,BIRC2
Role of NANOG in Mammalian Embryonic Stem Cell Pluripotency	0.2748	9/114 (8%)	7/114 (6%)	98/114 (86%)	AKT2,NRAS,PIK3R1,DVL1,SMAD5,WNT9A,BMPR1B,RIF1,BMP8A,RRAS2,SMAD4,PIK3CB,FZD5,PIK3CD,BMP6,GATA4
Superpathway of Melatonin Degradation	0.2911	5/57 (9%)	2/57 (4%)	50/57 (88%)	EXT2,CYP1A2,CYP3A7,UGT2B10,CYP2C9,CYP2S1,MAOA
DNA Double-Strand Break Repair by Homologous Recombination	0.2924	1/16 (6%)	1/16 (6%)	14/16 (88%)	POLA1,ATRX
Isoleucine Degradation I	0.2924	0/15 (0%)	2/15 (13%)	13/15 (87%)	ACAT2,DLD
Phenylalanine Degradation IV (Mammalian, via Side Chain)	0.2924	1/14 (7%)	0/14 (0%)	13/14 (93%)	MAOA
Adenosine Nucleotides Degradation II	0.2924	2/14 (14%)	1/14 (7%)	11/14 (79%)	ADA,NT5C1B,NT5C2
VDR/RXR Activation	0.2958	6/79 (8%)	1/79 (1%)	72/79 (91%)	YY1,PRKCQ,FOXO1,PDGFA,NCOR2,VDR,SULT2A1
GABA Receptor Signaling	0.2999	0/47 (0%)	2/47 (4%)	45/47 (96%)	AP2B1,UBQLN1
PTEN Signaling	0.3027	13/132 (10%)	6/132 (5%)	113/132 (86%)	AKT2,NRAS,PIK3R1,FLT1,NFKB1,BCL2,IKBKB,BMPR1B,CASP9,RRAS2,NTRK2,FOXO1,INPP5B,PIK3CB,PIK3CD,FGFRL1,INSR,MAGI2,BCL2L11
Granzyme B Signaling	0.3266	2/16 (13%)	1/16 (6%)	13/16 (81%)	PRKDC,CASP9,NUMA1
Extrinsic Prothrombin Activation Pathway	0.3266	3/16 (19%)	0/16 (0%)	13/16 (81%)	PROC,FGA,FGG
Tryptophan Degradation X (Mammalian, via Tryptamine)	0.3266	1/18 (6%)	0/18 (0%)	17/18 (94%)	MAOA
Putrescine Degradation III	0.3266	1/17 (6%)	1/17 (6%)	15/17 (88%)	SAT2,MAOA
Superpathway of Geranylgeranyldiphosphate Biosynthesis I (via Mevalonate)	0.3266	0/18 (0%)	1/18 (6%)	17/18 (94%)	ACAT2
PI3K/AKT Signaling	0.3304	10/137 (7%)	11/137 (8%)	116/137 (85%)	AKT2,NRAS,YWHAB,PIK3R1,PPP2R5B,MDM2,NFKB1,EIF4EBP1,BCL2,YWHAQ,IKBKB,HSP90B1,RRAS2,FOXO1,PPP2R3A,INPP5B,PPM1L,HSP90AA1,PIK3CB,PIK3CD,THEM4
Purine Nucleotides Degradation II (Aerobic)	0.3428	3/18 (17%)	1/18 (6%)	14/18 (78%)	IMPDH1,ADA,NT5C1B,NT5C2
Neuregulin Signaling	0.3428	7/97 (7%)	6/97 (6%)	84/97 (87%)	NRG1,HSP90B1,AKT2,RRAS2,NRAS,PRKCQ,DCN,PIK3R1,TGFA,HSP90AA1,RPS6,NRG4,STAT5B
Chondroitin Sulfate Biosynthesis	0.3451	5/53 (9%)	1/53 (2%)	47/53 (89%)	B4GALT7,HS3ST2,HS2ST1,NDST2,SULT2A1,CHST15
Amyloid Processing	0.3451	6/54 (11%)	0/54 (0%)	48/54 (89%)	AKT2,MAPK14,PRKAR2A,PSEN2,CAPN9,MAPK13
Cdc42 Signaling	0.3467	9/174 (5%)	6/174 (3%)	159/174 (91%)	MAP2K4,HLA-DMA,ACTR2,MAPK13,TNK2,EXOC7,MYL6B,HLA-DPA1,WASL,JUN,MAPK14,HLA-C,APC2,PARD3,HLA-DPB1
RANK Signaling in Osteoclasts	0.3499	14/93 (15%)	4/93 (4%)	75/93 (81%)	MAP2K4,AKT2,PTK2B,MITF,PIK3R1,TAB2,NFATC1,MAPK13,NFKB1,XIAP,IKBKB,MAPK14,JUN,PPP3CB,PIK3CB,PIK3CD,MAP3K2,BIRC2
Endoplasmic Reticulum Stress Pathway	0.3589	0/18 (0%)	2/18 (11%)	16/18 (89%)	CASP9,MBTPS1
Semaphorin Signaling in Neurons	0.3631	4/52 (8%)	4/52 (8%)	44/52 (85%)	SEMA4D,RND3,RHOT1,RHOA,PLXNB1,DPYSL5,FNBP1,SEMA7A
Endometrial Cancer Signaling	0.3631	5/55 (9%)	3/55 (5%)	47/55 (85%)	AKT2,NRAS,RRAS2,CASP9,APC2,PIK3R1,PIK3CB,PIK3CD
Dermatan Sulfate Biosynthesis	0.3631	5/55 (9%)	1/55 (2%)	49/55 (89%)	B4GALT7,HS3ST2,HS2ST1,NDST2,SULT2A1,CHST15
Apoptosis Signaling	0.3631	7/93 (8%)	8/93 (9%)	78/93 (84%)	MAP2K4,PRKCQ,NRAS,BIRC6,NFKB1,BAK1,XIAP,BCL2,IKBKB,RRAS2,CASP9,CASP2,CAPN9,BCL2L11,BIRC2
Insulin Receptor Signaling	0.369	13/135 (10%)	8/135 (6%)	114/135 (84%)	SOCS3,PPP1CC,AKT2,NRAS,PIK3R1,PRKAR2A,LIPE,ACLY,EIF2B2,PTPRF,EIF4EBP1,SCNN1A,RRAS2,FOXO1,IRS1,INPP5B,EIF2B1,PIK3CB,PIK3CD,INSR,SCNN1B
Virus Entry via Endocytic Pathways	0.3698	9/92 (10%)	7/92 (8%)	76/92 (83%)	AP2B1,PRKCQ,NRAS,ITSN1,PIK3R1,ACTA2,ITGB3,RRAS2,FLNA,HLA-C,PIK3CD,PIK3CB,ITGB4,ITGB6,CXADR,ACTC1
SAPK/JNK Signaling	0.3698	8/101 (8%)	6/101 (6%)	87/101 (86%)	MAP2K4,NRAS,PIK3R1,NFATC1,GNG5,HNRNPK,DAXX,JUN,RRAS2,IRS1,PIK3CB,PIK3CD,MAP4K1,MAP3K2
VEGF Signaling	0.3698	10/97 (10%)	6/97 (6%)	81/97 (84%)	AKT2,NRAS,PTK2B,ACTN2,PIK3R1,FLT1,ACTA2,EIF2B2,BCL2,RRAS2,FOXO1,EIF2B1,PIK3CB,PIK3CD,VCL,ACTC1
PPARα/RXRα Activation	0.3707	17/183 (9%)	11/183 (6%)	155/183 (85%)	MAP2K4,PRKAB1,NCOA6,ADCY4,CYP2C9,NFKB1,ADIPOR1,IKBKB,HSP90B1,JUN,NR0B2,PRKAA1,SMAD4,STAT5B,PLCD4,SMAD2,ADCY2,NRAS,ACOX1,PRKAR2A,ACVR1B,MAPK14,RRAS2,IRS1,HSP90AA1,SLC27A1,INSR,NCOR2
Role of Lipids/Lipid Rafts in the Pathogenesis of Influenza	0.3741	1/24 (4%)	0/24 (0%)	23/24 (96%)	IFNA5
GADD45 Signaling	0.3741	0/22 (0%)	1/22 (5%)	21/22 (95%)	CDK4
Acute Phase Response Signaling	0.3802	14/172 (8%)	10/172 (6%)	148/172 (86%)	MAP2K4,SOCS3,TCF4,AKT2,NRAS,MYD88,PIK3R1,MAPK13,NFKB1,HNRNPK,SERPINF2,FGG,IKBKB,JUN,MBL2,MAPK14,RRAS2,ORM1,ITIH2,CRABP2,PIK3CB,PIK3CD,FGA,SOCS5
Role of IL-17A in Arthritis	0.3802	7/60 (12%)	1/60 (2%)	52/60 (87%)	MAP2K4,MAPK14,PIK3R1,IL17RC,PIK3CB,PIK3CD,MAPK13,NFKB1
Role of Pattern Recognition Receptors in Recognition of Bacteria and Viruses	0.3828	8/100 (8%)	6/100 (6%)	86/100 (86%)	MAP2K4,NOD2,MBL2,PRKCQ,OAS2,MYD88,PIK3R1,CASP1,PIK3CB,PIK3CD,EIF2AK2,NFKB1,OAS3,IFNA5
ErbB2-ErbB3 Signaling	0.389	7/59 (12%)	3/59 (5%)	49/59 (83%)	NRG1,JUN,NRAS,RRAS2,FOXO1,PIK3R1,NRG4,PIK3CB,PIK3CD,STAT5B
Toll-like Receptor Signaling	0.389	8/57 (14%)	5/57 (9%)	44/57 (77%)	MAP2K4,IKBKB,MAPK14,JUN,MYD88,TICAM2,TRAF4,TAB2,EIF2AK2,MAPK13,NFKB1,IRAK4,TRAF1
Chronic Myeloid Leukemia Signaling	0.3899	11/104 (11%)	8/104 (8%)	85/104 (82%)	AKT2,RBL2,E2F4,HDAC4,NRAS,HDAC8,PIK3R1,HDAC1,MDM2,NFKB1,RBL1,IKBKB,HDAC3,RRAS2,CDK4,SMAD4,PIK3CB,PIK3CD,STAT5B
DNA Methylation and Transcriptional Repression Signaling	0.3899	2/23 (9%)	4/23 (17%)	17/23 (74%)	DNMT3A,HDAC1,SAP130,SAP30,SAP18,RBBP4
Dopamine Degradation	0.3899	3/23 (13%)	0/23 (0%)	20/23 (87%)	COMT,LRTOMT,MAOA
RAR Activation	0.3899	17/179 (9%)	9/179 (5%)	153/179 (85%)	MAP2K4,NSD1,PIK3R1,ADCY4,SMAD5,MAPK13,NFKB1,JUN,SMAD4,NT5C1B,STAT5B,SMAD2,ADCY2,AKT2,PRKCQ,RDH14,PRKAR2A,SNW1,MAPK14,DUSP1,CRABP2,PIK3CD,PIK3CB,RDH5,NCOR2,PML
Ovarian Cancer Signaling	0.3908	7/139 (5%)	8/139 (6%)	124/139 (89%)	TCF4,AKT2,NRAS,PIK3R1,DVL1,PRKAR2A,MMP2,WNT9A,BCL2,RRAS2,ARRB1,CDK4,PIK3CB,FZD5,PIK3CD
p53 Signaling	0.3963	9/95 (9%)	5/95 (5%)	81/95 (85%)	PRKDC,AKT2,PIK3R1,HDAC1,MDM2,BIRC5,BCL2,JUN,MAPK14,CDK4,CCNK,PIK3CB,PIK3CD,PML
Antioxidant Action of Vitamin C	0.3963	8/99 (8%)	6/99 (6%)	85/99 (86%)	MAP2K4,PLD2,SLC2A1,MAPK13,NFKB1,PRDX6,TXNRD3,PLA2G4E,IKBKB,SLC23A1,MAPK14,TXN,STAT5B,PLCD4
T Cell Receptor Signaling	0.3963	14/103 (14%)	3/103 (3%)	86/103 (83%)	MAP2K4,PTPN7,PRKCQ,NRAS,CD4,PIK3R1,BMX,NFATC1,NFATC4,NFKB1,CTLA4,IKBKB,JUN,RRAS2,PPP3CB,PIK3CB,PIK3CD
Human Embryonic Stem Cell Pluripotency	0.3963	14/152 (9%)	8/152 (5%)	130/152 (86%)	SMAD2,TCF4,AKT2,KLK3,PDGFA,PIK3R1,DVL1,SMAD5,WNT9A,LEFTY2,BMPR1B,NTRK2,BMP8A,FOXO1,S1PR1,SMAD4,FZD5,PIK3CB,PIK3CD,FGFRL1,BMP6,ZIC3
Cardiac β-adrenergic Signaling	0.3963	15/140 (11%)	7/140 (5%)	118/140 (84%)	PPP1CC,ADCY2,CACNA1D,CACNA1S,ADRBK2,ADCY4,PPP2R5B,GNB2L1,PRKAR2A,GNB5,PDE4A,ATP2A2,AKAP7,GNG5,AKAP2/PALM2-AKAP2,PDE6A,PDE7B,PPP2R3A,PPM1L,PDE8B,SLC8A1,AKAP1
EGF Signaling	0.3981	8/58 (14%)	1/58 (2%)	49/58 (84%)	MAP2K4,AKT2,JUN,MAPK14,PIK3R1,PIK3CB,PIK3CD,MAPK13,STAT1
Glioma Signaling	0.4027	11/107 (10%)	4/107 (4%)	92/107 (86%)	AKT2,RBL2,E2F4,PRKCQ,NRAS,CAMK1D,PDGFA,PIK3R1,MDM2,RBL1,RRAS2,IGF1,CDK4,PIK3CB,PIK3CD
NAD Salvage Pathway II	0.4046	2/22 (9%)	1/22 (5%)	19/22 (86%)	NMRK1,NT5C1B,NT5C2
ErbB4 Signaling	0.415	7/64 (11%)	2/64 (3%)	55/64 (86%)	NRG1,PRKCQ,NRAS,RRAS2,PIK3R1,NRG4,PSEN2,PIK3CB,PIK3CD
Death Receptor Signaling	0.415	4/63 (6%)	5/63 (8%)	54/63 (86%)	MAP2K4,IKBKB,DAXX,CASP9,CASP2,NFKB1,XIAP,BCL2,BIRC2
Polyamine Regulation in Colon Cancer	0.4188	0/24 (0%)	5/24 (21%)	19/24 (79%)	PSME1,TCF4,AZIN1,PSME2,SAT2
Huntington's Disease Signaling	0.4227	21/234 (9%)	16/234 (7%)	197/234 (84%)	MAP2K4,SDHB,HSPA1A/HSPA1B,PIK3R1,PACSIN1,GNB2L1,GNB5,CASP4,VTI1B,HSPA1L,JUN,CASP9,IGF1,CASQ1,CASP1,VAMP3,GOSR1,CASP14,AKT2,HDAC4,PRKCQ,HDAC8,HDAC1,HSPA9,HIP1,HSPA2,GNG5,HSPA8,HDAC3,CASP2,STX16,PIK3CB,CAPN9,PIK3CD,NCOR2,POLR2I,SNCA
Cell Cycle: G1/S Checkpoint Regulation	0.4236	7/66 (11%)	6/66 (9%)	53/66 (80%)	NRG1,E2F4,RBL2,HDAC3,HDAC4,RPL5,HDAC8,CDK4,HDAC1,CUL1,SMAD4,MDM2,RBL1
Glucocorticoid Receptor Signaling	0.4285	21/280 (8%)	20/280 (7%)	239/280 (85%)	MAP2K4,PRKAB1,HSPA1A/HSPA1B,PRL,PIK3R1,GTF2E2,MAPK13,NFKB1,HSPA1L,PTGES3,FGG,BCL2,GTF2A2,IKBKB,HSP90B1,JUN,PPP3CB,PRKAA1,SMAD4,STAT1,STAT5B,TAF2,CREBZF,SMAD2,AKT2,NRAS,HSPA9,NFATC1,NFATC4,HSPA2,HSPA8,SCGB1A1,MAPK14,RRAS2,DUSP1,HSP90AA1,PIK3CB,PIK3CD,NCOR2,POLR2I,ESR1
iCOS-iCOSL Signaling in T Helper Cells	0.4285	10/116 (9%)	2/116 (2%)	104/116 (90%)	IKBKB,HLA-DMA,AKT2,PRKCQ,PPP3CB,CD4,PIK3R1,NFATC1,PIK3CB,PIK3CD,NFATC4,NFKB1
Role of BRCA1 in DNA Damage Response	0.4315	2/63 (3%)	4/63 (6%)	57/63 (90%)	RBL2,E2F4,RFC4,STAT1,RBL1,FANCL
Cardiac Hypertrophy Signaling	0.4395	20/232 (9%)	12/232 (5%)	200/232 (86%)	MAP2K4,PIK3R1,ADCY4,CACNA1S,GNB2L1,GNB5,MAPK13,EIF2B2,JUN,IGF1,PPP3CB,RHOT1,PLCD4,MAP3K2,ADCY2,CACNA1D,NRAS,PRKAR2A,NFATC4,MYL6B,GNG5,GNAI2,RRAS2,MAPK14,RND3,IRS1,RHOA,EIF2B1,PIK3CB,PIK3CD,FNBP1,GATA4
PXR/RXR Activation	0.4406	10/68 (15%)	1/68 (1%)	57/68 (84%)	AKT2,CYP1A2,FOXO1,NR0B2,NR1I2,ABCC2,CYP3A7,PRKAR2A,CYP2C9,INSR,SULT2A1
IL-15 Signaling	0.4406	6/65 (9%)	7/65 (11%)	52/65 (80%)	STAT6,AKT2,NRAS,PIK3R1,MAPK13,AXL,NFKB1,BCL2,MAPK14,RRAS2,PIK3CB,PIK3CD,STAT5B
IL-22 Signaling	0.4467	5/24 (21%)	3/24 (13%)	16/24 (67%)	MAP2K4,SOCS3,AKT2,MAPK14,IL22RA1,MAPK13,STAT1,STAT5B
Tumoricidal Function of Hepatic Natural Killer Cells	0.4467	0/24 (0%)	2/24 (8%)	22/24 (92%)	M6PR,CASP9
Role of JAK1, JAK2 and TYK2 in Interferon Signaling	0.4467	1/26 (4%)	2/26 (8%)	23/26 (88%)	STAT1,NFKB1,IFNA5
Bupropion Degradation	0.4467	2/26 (8%)	2/26 (8%)	22/26 (85%)	CYP1A2,CYP3A7,CYP2C9,CYP2S1
Estrogen-Dependent Breast Cancer Signaling	0.4487	6/67 (9%)	5/67 (7%)	56/67 (84%)	AKT2,JUN,NRAS,RRAS2,IGF1,PIK3R1,PIK3CB,PIK3CD,STAT5B,NFKB1,ESR1
Axonal Guidance Signaling	0.4539	39/461 (8%)	15/461 (3%)	407/461 (88%)	SHH,ITSN1,PIK3R1,GNB2L1,CXCL12,GNB5,WNT9A,ADAM8,MICAL1,BMP8A,UNC5D,PLXNB2,PLXNB3,EPHA7,EFNA2,ACTR2,AKT2,PAPPA,PRKCQ,SEMA5A,MMP2,DPYSL5,MYL6B,ADAM18,SRGAP3,RHOA,PIK3CD,FZD5,ADAM29,RGS3,PDGFA,WASL,PPP3CB,MYSM1,IGF1,EFNB1,PLXNB1,SHANK2,PLCD4,SEMA3F,NRAS,PRKAR2A,NFATC1,NFATC4,GNG5,GNAI2,TUBA1A,RRAS2,SEMA4D,NTRK2,PIK3CB,SEMA3C,BMP6,SEMA7A
IL-17A Signaling in Airway Cells	0.456	9/69 (13%)	1/69 (1%)	59/69 (86%)	MAP2K4,IKBKB,AKT2,MAPK14,PIK3R1,IL17RC,PIK3CB,PIK3CD,MAPK13,NFKB1
Hypoxia Signaling in the Cardiovascular System	0.456	5/66 (8%)	6/66 (9%)	55/66 (83%)	HSP90B1,JUN,BIRC6,HSP90AA1,MDM2,UBE2L6,UBE2D3,LDHA,UBE2E1,UBE2F,UBE2J2
IL-17A Signaling in Gastric Cells	0.4603	5/25 (20%)	1/25 (4%)	19/25 (76%)	MAP2K4,JUN,MAPK14,IL17RC,MAPK13,NFKB1
Role of JAK family kinases in IL-6-type Cytokine Signaling	0.4603	3/26 (12%)	3/26 (12%)	20/26 (77%)	MAP2K4,SOCS3,MAPK14,MAPK13,STAT1,STAT5B
Acetone Degradation I (to Methylglyoxal)	0.4603	2/27 (7%)	2/27 (7%)	23/27 (85%)	CYP1A2,CYP3A7,CYP2C9,CYP2S1
ERK/MAPK Signaling	0.4667	11/200 (6%)	12/200 (6%)	177/200 (89%)	PPP1CC,NRAS,PTK2B,YWHAB,VRK2,PIK3R1,PPP2R5B,PRKAR2A,HIST2H3C (includes others),NFATC1,EIF4EBP1,YWHAQ,PLA2G4E,ELF2,RRAS2,ARAF,DUSP1,PPP2R3A,PPM1L,PIK3CB,PIK3CD,STAT1,ESR1
Glioblastoma Multiforme Signaling	0.4732	10/158 (6%)	9/158 (6%)	139/158 (88%)	AKT2,E2F4,NRAS,PDGFA,PIK3R1,MDM2,WNT9A,RRAS2,RND3,IGF1,FOXO1,RHOT1,CDK4,RHOA,PIK3CB,FZD5,PIK3CD,PLCD4,FNBP1
B Cell Development	0.4742	0/33 (0%)	2/33 (6%)	31/33 (94%)	HLA-DMA,IGKC
Fc Epsilon RI Signaling	0.4797	10/111 (9%)	2/111 (2%)	99/111 (89%)	MAP2K4,PLA2G4E,AKT2,PRKCQ,NRAS,MAPK14,RRAS2,INPP5B,PIK3R1,PIK3CB,PIK3CD,MAPK13
fMLP Signaling in Neutrophils	0.4797	11/120 (9%)	6/120 (5%)	103/120 (86%)	ACTR2,FPR3,PRKCQ,NRAS,PIK3R1,GNB2L1,FPR2,GNB5,NFATC1,NFATC4,NFKB1,GNG5,GNAI2,RRAS2,PPP3CB,PIK3CB,PIK3CD
Role of MAPK Signaling in the Pathogenesis of Influenza	0.4808	5/66 (8%)	4/66 (6%)	57/66 (86%)	MAP2K4,PLA2G4E,AKT2,NRAS,MAPK14,RRAS2,MAPK13,PRDX6,BCL2
Thrombin Signaling	0.4808	17/199 (9%)	10/199 (5%)	172/199 (86%)	CAMK1D,PIK3R1,ADCY4,GNB2L1,GNB5,MAPK13,NFKB1,IKBKB,RHOT1,ARHGEF2,PLCD4,ADCY2,AKT2,PRKCQ,NRAS,MYL6B,GNG5,GNAI2,MAPK14,RRAS2,RND3,RHOA,PIK3CD,PIK3CB,GATA3,GATA4,FNBP1
IL-15 Production	0.4864	2/29 (7%)	2/29 (7%)	25/29 (86%)	PTK2B,STAT1,NFKB1,IFNA5
Superpathway of Cholesterol Biosynthesis	0.4864	1/29 (3%)	1/29 (3%)	27/29 (93%)	DHCR7,ACAT2
JAK/Stat Signaling	0.4887	4/70 (6%)	7/70 (10%)	59/70 (84%)	STAT6,SOCS3,AKT2,NRAS,RRAS2,PIK3R1,PIK3CB,PIK3CD,STAT1,STAT5B,SOCS5
Renin-Angiotensin Signaling	0.492	11/113 (10%)	6/113 (5%)	96/113 (85%)	MAP2K4,ADCY2,PRKCQ,NRAS,PTK2B,ADCY4,PIK3R1,PRKAR2A,MAPK13,NFKB1,MAPK14,RRAS2,JUN,PIK3CB,PIK3CD,PTGER2,STAT1
Corticotropin Releasing Hormone Signaling	0.492	8/122 (7%)	1/122 (1%)	113/122 (93%)	GNAI2,SHH,ADCY2,JUN,PRKCQ,MAPK14,ADCY4,PRKAR2A,MAPK13
PKCθ Signaling in T Lymphocytes	0.492	11/134 (8%)	5/134 (4%)	118/134 (88%)	MAP2K4,HLA-DMA,PRKCQ,NRAS,CD4,PIK3R1,NFATC1,NFATC4,NFKB1,IKBKB,JUN,RRAS2,PPP3CB,PIK3CB,PIK3CD,MAP3K2
Growth Hormone Signaling	0.4966	6/72 (8%)	4/72 (6%)	62/72 (86%)	SOCS3,PRKCQ,IGF1,IRS1,PIK3R1,PIK3CB,PIK3CD,STAT1,STAT5B,SOCS5
Macropinocytosis Signaling	0.4966	8/76 (11%)	6/76 (8%)	62/76 (82%)	ANKFY1,RRAS2,NRAS,PRKCQ,ABI1,PDGFA,RHOA,PIK3R1,USP6NL,PIK3CB,PIK3CD,ITGB4,ITGB6,ITGB3
TNFR2 Signaling	0.4989	5/32 (16%)	2/32 (6%)	25/32 (78%)	MAP2K4,IKBKB,JUN,NFKB1,XIAP,BIRC2,TRAF1
Intrinsic Prothrombin Activation Pathway	0.4989	6/33 (18%)	0/33 (0%)	27/33 (82%)	KLK3,PROC,COL10A1,COL11A2,FGA,FGG

## Sheet: Regulation analysis
Upstream Regulator	Fold Change	Molecule Type	Predicted Activation State	Activation z-score	p-value of overlap	Target molecules (genes) in dataset
TCR		complex		-0.728	5.76E-04	BCL2L11,BSG,CTLA4,GBP4,HSP90B1,HSPD1,LIPA,LPIN2,NFATC1,PASK,PIK3CD,VDR
Igm		complex			1.42E-02	BAK1,BCL2L11,DAXX,TRAF1
Calcineurin protein(s)		complex			3.63E-02	BCL2L11,SLC8A1
T-type Calcium Channel		complex			4.65E-02	ENPP1
IFNG		cytokine	Activated	2018	2.64E-03	BAK1,BCL2L11,CASP4,CASP9,CDK4,DDB1,DDR2,GBP1,GBP2,GBP4,KCTD7,MAPK14,MMP2,OAS3,PCDH17,PPIA,PRDX2,PSMB10,PSME2,TAP1,VDR
IFNA2		cytokine		1797	3.17E-03	BST2,GBP1,GBP2,IFI35,IFITM1,OAS3,UBE2L6
EBI3		cytokine			2.49E-02	HLA-DMA,NFATC1,TAP1
IL27		cytokine		1964	3.37E-02	CTLA4,HLA-DMA,NFATC1,TAP1
PARK2		enzyme		1980	1.29E-04	FUBP1,GLO1,MAOA,PRDX2
GAPDH		enzyme	Inhibited	-2236	6.18E-04	ENPP1,IFITM1,OAS3,UBE2L6,WARS
NOX4		enzyme			3.10E-03	BCL2L11,MMP2,TGFA
HSP90AA1	1065	enzyme			2.35E-02	ADRBK2
GSTT1		enzyme			2.35E-02	GSTM3
ARFRP1		enzyme			2.35E-02	LIPE
HSPA5		enzyme			2.64E-02	ESR1,HSP90B1
IRS1	-1248	enzyme			4.07E-02	ATP5A1,BMP6,COX7A1,CRABP2,DBN1,DLK1
CDH16		enzyme			4.65E-02	CDK4
RPS3		enzyme			4.65E-02	BCL2L11
MC4R		G-protein coupled receptor			3.63E-02	PSMA2,PSMA4
GPR39		G-protein coupled receptor			4.65E-02	LIPE
Proinsulin		group			1.63E-03	FOXO1,NFATC1
Pkg		group			5.27E-03	PRDX2,TXN
Pkc(s)		group		0.698	6.93E-03	BCL2L11,CD59,HSP90B1,LIPA,MMP2,RBL1
Presenilin		group			2.35E-02	PRNP
TCF		group			3.34E-02	DPEP1,IFITM1,KLK2,MMP2,RCN1
GRIA2		ion channel			2.35E-02	PRNP
MAPK1		kinase	Inhibited	-2673	2.07E-03	BST2,CRABP2,GBP1,HLA-DMA,IFI35,IFITM1,LAP3,NFATC1,OAS3,PSME2,SUN2,TAP1,UBE2L6,VDR
EIF2AK2	1077	kinase	Activated	2449	4.20E-03	IFI35,IFITM1,OAS3,PARP9,PSMB10,UBE2L6
STK4	-1057	kinase			1.07E-02	FOXO1,MMP2
ITPKB		kinase			2.35E-02	BCL2L11
SHC1		kinase			3.12E-02	BAK1,BCL2L11
DDR2	-1198	kinase			4.65E-02	MMP2
BUB1B		kinase			4.65E-02	CDC20
MAPK9		kinase		-1982	4.73E-02	BAK1,BCL2L11,DLK1,METAP2,RBL1,SHH
NR3C1		ligand-dependent nuclear receptor			4.22E-02	ABI1,AIFM3,APOL3,ATXN1,BCL2L11,CASP4,CASP9,DAXX,ELMOD2,FOXO1,GRIN2C,MAOA,PIK3CD,PRPF40A,TM2D3,TRAF1,TXN,VDR,ZFYVE28
miR-485-3p (and other miRNAs w/seed UCAUACA)		mature microRNA			4.65E-02	MLL3
mir-21		microRNA		-0.816	5.00E-03	CASP4,FLT3LG,GBP2,OAS3,PSME2,TAP1,TRAF1
mir-24		microRNA			4.65E-02	BCL2L11
GIMAP1-GIMAP5		other			5.53E-04	HSP90B1,HSPD1
IL29		other		1633	2.58E-03	BST2,GBP1,IFI35,IFITM1,OAS3,UBE2L6
APP		other			4.29E-03	ATP5A1,BMP6,BSG,CALML3,ESR1,GAP43,HK1,HSPD1,HSPE1,PPIA,PRDX2,TPI1,TXN,UQCRH,VAMP3
MAPT		other			4.54E-03	ATP5A1,BSG,CALML3,GLO1,HK1,HSPD1,HSPE1,PPIA,TPI1,TXN,UQCRH,VAMP3
SERPINE1		other			6.88E-03	CASP9,DLK1,GAP43
TNRC6A		other			1.41E-02	BCL2L11,RBL1
TSC1		other			1.43E-02	CASP9,FOXO1,RPL32
BAK1	1176	other			2.03E-02	BCL2L11,IFITM1,PDIA6
SNX27		other			2.35E-02	GRIN2C
VPS36		other			2.35E-02	ESR1
CDCA7L		other			2.35E-02	MAOA
S100A14		other			2.35E-02	MMP2
ELAVL4		other			2.35E-02	GAP43
PDCD6IP		other			2.35E-02	ESR1
LRRC17		other			2.35E-02	NFATC1
HMGB3	-1305	other			2.35E-02	DVL1
SFTPD		other			2.64E-02	CTLA4,MMP2
PNN	1117	other			3.12E-02	BSG,CDK4
ITGA5		other			4.17E-02	PTGER4,SHH
FMR1		other			4.19E-02	AP2B1,GAP43,PPIA
TSC2		other			4.52E-02	CASP9,GAP43,RPL32
TMBIM1		other			4.65E-02	MMP2
S100A12		other			4.65E-02	MMP2
MLXIP		other			4.65E-02	ARRDC4
TRDN		other			4.65E-02	ASPH
PTMA		other			4.65E-02	BCL2L11
CCNA1		other			4.65E-02	MMP2
COL11A1		other			4.65E-02	DDR2
CASP7		peptidase			2.35E-02	CASP4
CTSD		peptidase			4.65E-02	TXN
CASP2	-1115	peptidase			4.65E-02	CASP9
DOT1L		phosphatase			3.12E-02	PPIA,RPS2
STAT1	1098	transcription regulator		1331	2.30E-03	BCL2L11,CASP4,GBP1,GBP2,IFITM1,PCDH17,PSMB10,PSME2,SLFN13,TAP1
TP53		transcription regulator		1229	3.03E-03	ADRBK2,ARHGAP5,ATXN1,BAK1,BCL2L11,CASP4,CDC20,CDK4,DPEP1,EIF2B1,ESR1,FOXO1,FUBP1,GBP1,H2AFY2,HSPD1,HSPH1,IFI35,LTBP1,MMP2,NEDD8,PDIA6,PDLIM5,PHLDA3,PLXNB2,PRDX2,PRNP,PSEN2,RBL1,SEC61B,SGTB,SPHK2,STK17A,TAP1,TGFA
TRIM24		transcription regulator		-1633	3.40E-03	BST2,GBP2,GBP4,IFI35,PACSIN3,PSMB10,TAP1
MYC		transcription regulator		0.743	6.18E-03	CDC20,CDK4,CHRNB1,CNBP,DBN1,DLEU1,EIF2B1,FXC1,GGH,GLUD1,HSPD1,HSPE1,HSPH1,PFKL,ST3GAL1,TPI1,VAMP3,YY1
STAT2		transcription regulator			6.88E-03	GBP1,IFITM1,SHH
ZBTB7A		transcription regulator			7.78E-03	NFATC1,RBL1
HSF2		transcription regulator			1.26E-02	CDK5R2,HSPH1,TXN
E2F1		transcription regulator			1.91E-02	BCL2L11,CASP9,CDK4,CRABP2,DLEU1,MAPK14,NEDD8,RBL1,SMARCA5,TAP1
BCOR		transcription regulator			2.35E-02	NFATC1
LIMD1		transcription regulator			2.35E-02	NFATC1
TFDP1		transcription regulator			2.64E-02	CASP9,RBL1
DDIT3		transcription regulator			2.64E-02	BAK1,CASP4
SATB1		transcription regulator		0.000	2.70E-02	CLEC2B,EPSTI1,LPIN2,SUN2,UBE2L6,WARS
KLF6		transcription regulator			3.12E-02	DLK1,SHH
NFKB2		transcription regulator			3.57E-02	BCL2L11,MMP2,TRAF1
NCOA6	-1061	transcription regulator			3.63E-02	CYP2C9,TGFA
HSF1		transcription regulator		0.243	3.67E-02	BST2,HSPD1,HSPE1,HSPH1,MRPL18,PGAM5,SPHK2
KAT5		transcription regulator			3.88E-02	DDB1,GPAM,HSPD1
RUVBL1		transcription regulator			3.88E-02	FAM53C,NUDCD2,SLC39A7
POU3F2		transcription regulator			4.65E-02	CDK5R2
POU2F3		transcription regulator			4.65E-02	SPRR2A
APBB1		transcription regulator			4.65E-02	CASP4
GSC		transcription regulator			4.65E-02	SHH
XBP1		transcription regulator	Activated	2619	1.02E-01	ESR1,HSP90B1,PDIA6,SEC61B,SSR4,TRAM1,TXN
NFE2L2		transcription regulator	Activated	2388	1.00E00	GSTM4,HSP90B1,PDIA6,PSMA4,TPI1,TXN
RPSA		translation regulator		-1342	3.08E-04	GBP2,GBP4,MMP2,TAP1,TRAF1
EIF2C2		translation regulator			3.21E-03	BCL2L11,NFATC1
EIF4E		translation regulator		1195	8.25E-03	BAK1,CAPG,CDK4,DAXX,ILF2,NEDD8,SASS6,TGFA
EIF2C1	-1060	translation regulator			2.35E-02	BCL2L11
EIF2C4		translation regulator			2.35E-02	BCL2L11
EIF2C3		translation regulator			2.35E-02	BCL2L11
IFNAR2		transmembrane receptor			3.10E-03	PSMB10,PSME2,UBE2L6
TNFRSF21		transmembrane receptor			1.41E-02	CTLA4,NFATC1
LTBR	1083	transmembrane receptor			3.28E-02	PCDH17,PLXNB1,PRNP
CD40		transmembrane receptor		0.958	4.07E-02	BCL2L11,FLT3LG,NFATC1,PSMB10,SLAMF7,TAP1
BSG	-1104	transporter			4.22E-04	BCL2L11,BSG,MMP2
BAX		transporter			1.54E-02	BAK1,BCL2L11,IFITM1,PDIA6
AQP1	-1114	transporter			3.12E-02	HSPH1,TGFA
BCL2	1218	transporter			3.28E-02	BAK1,BCL2L11,RBL1
AP2M1		transporter			4.65E-02	BST2
