# Supplementary material for: Baseline Gene Expression Signatures in Monocytes from Multiple Sclerosis Patients Treated with Interferon-beta
Source: PLoS One. 2013 Apr 18;8(4):e60994. doi: 10.1371/journal.pone.0060994 (PMC3630153; doi:10.1371/journal.pone.0060994)
Supplement: Table S2 — Genes included in heatmaps. All genes included in heatmaps are listed in the table. Raw data for each group, p-values and fold changes (FC) are included. (XLS) [file pone.0060994.s003.xls]

## Sheet: Genes included in heatmaps
Type I IFN signaling
Probeset	Symbol	Gene name	p_value	R	NR	HC	FC
11758337_s_at	ADA	adenosine deaminase	0.024	3.23	3.75	3.52	1161
11739022_a_at	ADAR	adenosine deaminase, RNA-specific	0.02	4.51	5.12	4.96	1135
11723974_a_at	APOL3	apolipoprotein L, 3	0.0034	6.92	7.52	7.45	1087
11738350_a_at	BCL2	B-cell CLL/lymphoma 2	0.013	4.5	5.48	4.62	1218
11732515_x_at	BAK1	BCL2-antagonist/killer 1	0.001	3.18	3.74	3.74	1176
11723633_s_at	C14orf4	chromosome 14 open reading frame 4	0.008	8.68	9.18	8.97	1058
11721303_at	CLEC2B	C-type lectin domain family 2, member B	0.0039	5.35	6.08	5.59	1136
11719376_a_at	DAXX	death-domain associated protein	0.0042	5.13	5.66	5.5	1103
11753397_x_at	DLK1	delta-like 1 homolog (Drosophila)	0.0015	2.59	2.97	2.47	1147
11723025_at	FAM26F	family with sequence similarity 26, member F	0.015	7.48	8.12	8.13	1086
11752930_a_at	GBP1	guanylate binding protein 1, interferon-inducible, 67kDa	0.0049	2.97	4.24	3.84	1428
11719447_s_at	GBP2	guanylate binding protein 2, interferon-inducible	0.01	8.23	8.61	8.47	1046
11733952_at	GBP4	guanylate binding protein 4	0.0032	4.7	5.41	5.31	1151
11733439_a_at	GBP5	guanylate binding protein 5	0.044	3.11	3.63	3.34	1167
11715671_x_at	IFITM1	interferon induced transmembrane protein 1 (9-27)	0.0044	5.09	5.95	5.53	1169
11759270_at	IFNA5	interferon, alpha 5	0.0012	0.91	0.58	0.68	-1569
11719491_a_at	IFI35	interferon-induced protein 35	0.0031	5.4	6.11	6.09	1131
11746088_a_at	IFI44	interferon-induced protein 44	0.043	6.41	7.1	7.04	1108
11723234_at	IFI44L	interferon-induced protein 44-like	0.014	5.42	6.41	5.95	1183
11744560_s_at	IFT20	intraflagellar transport 20 homolog (Chlamydomonas)	0.0074	6.39	6.92	6.8	1083
11720624_a_at	MYD88	myeloid differentiation primary response gene (88)	0.024	5.79	6.21	6.18	1073
11736135_at	OAS2	2'-5'-oligoadenylate synthetase 2, 69/71kDa	0.029	5.38	6.01	6.14	1117
11723699_s_at	OAS3	2'-5'-oligoadenylate synthetase 3, 100kDa	0.0068	8.11	8.89	8.87	1096
11721997_s_at	PARP14	poly (ADP-ribose) polymerase family, member 14	0.021	7.28	7.7	7.75	1058
11744434_a_at	PARP9	poly (ADP-ribose) polymerase family, member 9	0.0034	4.15	5.37	5.27	1294
11715665_a_at	PSMB8	proteasome (prosome, macropain) subunit, beta type, 8 (large multifunctional peptidase 7)	0.036	7.12	7.5	7.5	1053
11735623_a_at	PSMB9	proteasome (prosome, macropain) subunit, beta type, 9 (large multifunctional peptidase 2)	0.019	6.29	6.83	6.62	1086
11722156_a_at	PRKRA	protein kinase, interferon-inducible double stranded RNA dependent activator	0.016	3.61	4	3.74	1108
11718432_a_at	SASH1	SAM and SH3 domain containing 1	0.018	4.79	5.56	5.38	1161
11755646_a_at	SIGLEC1	sialic acid binding Ig-like lectin 1, sialoadhesin	0.016	4.33	5.47	5.04	1263
11743353_s_at	STAT1	signal transducer and activator of transcription 1, 91kDa	0.032	6.65	7.3	7.32	1098
11719217_a_at	SOCS3	suppressor of cytokine signaling 3	0.039	4.31	5.04	4.26	1169
11751572_a_at	TAPBP	TAP binding protein (tapasin)	0.029	5.03	5.38	5.13	1.07
11760473_at	TOR1AIP2	torsin A interacting protein 2	0.027	1.76	2.1	1.99	1193
11757351_a_at	TAP1	transporter 1, ATP-binding cassette, sub-family B (MDR/TAP)	0.0056	6.16	6.64	6.51	1078
11726287_a_at	WARS	tryptophanyl-tRNA synthetase	0.0031	7.94	8.35	8.22	1052
11747630_a_at	XAF1	XIAP associated factor 1	0.028	5.97	6.73	6.73	1127
Mitochondrial dysfunction
Probeset	Symbol	Gene name	p_value	R	NR	HC	FC
11756890_s_at	ATP5A1	ATP synthase, H+ transporting, mitochondrial F1 complex, alpha subunit 1, cardiac muscle	0.0024	8.08	8.45	8.37	1046
11715874_s_at	ATP5H	ATP synthase, H+ transporting, mitochondrial F0 complex, subunit d	0.023	5.99	6.47	6.51	1.08
11748782_a_at	CASP9	caspase 9, apoptosis-related cysteine peptidase	0.0075	3.74	4.41	4.14	1179
11759910_a_at	COQ9	coenzyme Q9 homolog (S. cerevisiae)	0.017	1.47	2.48	1.35	1687
11718764_at	COX5B	cytochrome c oxidase subunit Vb	0.013	7.23	7.67	7.65	1061
11717430_s_at	COX7A1	cytochrome c oxidase subunit VIIa polypeptide 1 (muscle)	0.0062	1.84	1.56	1.66	-1179
11721466_s_at	COX7A2	cytochrome c oxidase subunit VIIa polypeptide 2 (liver)	0.026	8.71	9.04	8.99	1038
11715694_at	COX7B	cytochrome c oxidase subunit VIIb	0.029	7.26	7.75	7.76	1067
11734286_a_at	COX7B2	cytochrome c oxidase subunit VIIb2	0.039	2.01	1.77	1.93	-1136
11715349_a_at	COX7C	cytochrome c oxidase subunit VIIc	0.022	9.88	10.09	10.05	1021
11735295_a_at	LRRK2	leucine-rich repeat kinase 2	0.016	7.76	7.4	7.64	-1049
11755443_a_at	MAOA	monoamine oxidase A	0.00053	3.07	2.55	2.59	-1204
11732822_a_at	MAP2K4	mitogen-activated protein kinase kinase 4	0.019	2.83	2.09	2.87	-1354
11729710_a_at	MARS2	methionyl-tRNA synthetase 2, mitochondrial	0.041	3.18	3.38	3.25	1063
11736211_at	MRP63	mitochondrial ribosomal protein 63	0.011	3.79	4.42	4.12	1166
11744118_a_at	MRPL10	mitochondrial ribosomal protein L10	0.031	4.35	4.82	5.13	1108
11733220_a_at	MRPL11	mitochondrial ribosomal protein L11	0.025	5.34	5.79	5.82	1084
11716315_at	MRPL15	mitochondrial ribosomal protein L15	0.048	4.28	4.66	4.57	1089
11757293_x_at	MRPL18	mitochondrial ribosomal protein L18	0.0051	5.6	6.22	6.22	1111
11757411_x_at	MRPL33	mitochondrial ribosomal protein L33	0.026	8.77	9.14	9.12	1042
11717987_a_at	MRPL40	mitochondrial ribosomal protein L40	0.02	5.57	6	6	1077
11722264_a_at	MRPS10	mitochondrial ribosomal protein S10	0.04	5.52	5.79	5.72	1049
11764027_at	MRPS11	mitochondrial ribosomal protein S11	0.037	3.94	4.48	4.65	1137
11741107_a_at	MRPS14	mitochondrial ribosomal protein S14	0.033	3.77	4.5	4.46	1194
11724780_x_at	MRPS17	mitochondrial ribosomal protein S17	0.024	3.01	3.44	3.36	1143
11756239_s_at	MRPS35	mitochondrial ribosomal protein S35	0.022	3.41	3.95	3.85	1158
11763290_at	MRPS5	Mitochondrial ribosomal protein S5	0.016	1.03	0.8	0.85	-1287
11725659_a_at	MTFR1	mitochondrial fission regulator 1	0.0025	3.62	4.24	4.13	1171
11745892_a_at	MTHFD2	methylenetetrahydrofolate dehydrogenase (NADP+ dependent) 2, methenyltetrahydrofolate cyclohydrolase	0.0045	5.71	6.44	6.29	1128
11747009_a_at	MTRF1	mitochondrial translational release factor 1	0.0066	4.25	4.7	4.6	1106
11756125_x_at	NDUFA1	NADH dehydrogenase (ubiquinone) 1 alpha subcomplex, 1, 7.5kDa	0.033	9.35	9.71	9.7	1039
11748707_a_at	NDUFA10	NADH dehydrogenase (ubiquinone) 1 alpha subcomplex, 10, 42kDa	0.041	6.11	6.36	6.29	1041
11757589_a_at	NDUFA12	NADH dehydrogenase (ubiquinone) 1 alpha subcomplex, 12	0.00094	7.38	7.98	7.69	1081
11720341_at	NDUFA13	NADH dehydrogenase (ubiquinone) 1 alpha subcomplex, 13	0.044	7.33	6.95	7.07	-1055
11715616_a_at	NDUFAB1	NADH dehydrogenase (ubiquinone) 1, alpha/beta subcomplex, 1, 8kDa	0.025	4.86	5.23	5.18	1076
11758314_s_at	NDUFAF2	NADH dehydrogenase (ubiquinone) 1 alpha subcomplex, assembly factor 2	0.00081	5.29	6.05	5.79	1144
11745384_s_at	NDUFB4	NADH dehydrogenase (ubiquinone) 1 beta subcomplex, 4, 15kDa	0.027	5.96	6.45	6.51	1082
11727026_a_at	NDUFB5	NADH dehydrogenase (ubiquinone) 1 beta subcomplex, 5, 16kDa	0.0024	6.55	6.98	6.9	1066
11763101_x_at	NDUFB9	NADH dehydrogenase (ubiquinone) 1 beta subcomplex, 9, 22kDa	0.047	8.67	9.04	9.08	1043
11715997_a_at	NDUFC1	NADH dehydrogenase (ubiquinone) 1, subcomplex unknown, 1, 6kDa	0.037	4.65	5.04	5.02	1084
11761004_at	NDUFS2	NADH dehydrogenase (ubiquinone) Fe-S protein 2, 49kDa (NADH-coenzyme Q reductase)	0.025	3.53	3.1	2.98	-1139
11760482_x_at	NDUFS7	NADH dehydrogenase (ubiquinone) Fe-S protein 7, 20kDa (NADH-coenzyme Q reductase)	0.0099	3.71	4.11	3.94	1108
11746913_x_at	NHEDC2	Na+/H+ exchanger domain containing 2	0.024	2.4	2.08	2.39	-1154
11715497_a_at	OXA1L	oxidase (cytochrome c) assembly 1-like	0.024	7.83	8.07	7.88	1031
11717482_at	PDHA1	pyruvate dehydrogenase (lipoamide) alpha 1	0.041	2.83	3.24	3.02	1145
11745867_x_at	PSEN2	presenilin 2 (Alzheimer disease 4)	0.0084	3.76	3.14	3.18	-1197
11720631_a_at	SDHB	succinate dehydrogenase complex, subunit B, iron sulfur (Ip)	0.00076	6.91	7.35	7.37	1064
11758190_s_at	SDHD	succinate dehydrogenase complex, subunit D, integral membrane protein	0.02	7.35	6.89	7.08	-1067
11750992_x_at	SHMT2	serine hydroxymethyltransferase 2 (mitochondrial)	0.018	4.31	4.85	4.8	1125
11731446_s_at	SNCA	synuclein, alpha (non A4 component of amyloid precursor)	0.044	1.6	1.35	1.66	-1185
11725956_a_at	TIMM17A	translocase of inner mitochondrial membrane 17 homolog A (yeast)	0.029	3.88	4.45	4.47	1147
11753887_x_at	TOMM5	translocase of outer mitochondrial membrane 5 homolog (yeast)	0.014	6.04	6.49	6.47	1075
11720284_at	TRAK1	trafficking protein, kinesin binding 1	0.027	3.72	4.22	4.24	1134
11728248_a_at	TSFM	Ts translation elongation factor, mitochondrial	0.0078	4.8	4.32	4.56	-1111
11757670_a_at	UQCR10	ubiquinol-cytochrome c reductase, complex III subunit X	0.012	6.12	6.4	6.38	1046
11744059_a_at	UQCRC2	ubiquinol-cytochrome c reductase core protein II	0.018	7.58	8.02	8.02	1058
11757847_s_at	UQCRFS1	ubiquinol-cytochrome c reductase, Rieske iron-sulfur polypeptide 1	0.015	6.8	7.11	7.05	1046
11759575_at	UQCRH	ubiquinol-cytochrome c reductase hinge protein	0.0015	5.06	5.66	5.42	1119
11715235_x_at	UQCRHL	ubiquinol-cytochrome c reductase hinge protein-like	0.016	6.12	6.48	6.31	1059
Regulation of eIF4 and p70S6K Signaling/EIF2 Signaling/Ribosome
Probeset	Symbol	Gene name	p_value	R	NR	HC	FC
11761086_x_at	AKT2	v-akt murine thymoma viral oncogene homolog 2	0.049	7.13	6.94	7.11	-1027
11754187_s_at	EIF2AK1	eukaryotic translation initiation factor 2-alpha kinase 1	0.035	5.45	5.8	5.77	1064
11730991_a_at	EIF2AK2	eukaryotic translation initiation factor 2-alpha kinase 2	0.029	5.97	6.43	6.2	1077
11717942_at	EIF2B1	eukaryotic translation initiation factor 2B, subunit 1 alpha, 26kDa	0.0065	4.95	5.38	5.26	1087
11717673_a_at	EIF2B2	eukaryotic translation initiation factor 2B, subunit 2 beta, 39kDa	0.047	4.83	5.14	4.94	1064
11755432_a_at	EIF2C1	eukaryotic translation initiation factor 2C, 1	0.0035	5.29	4.99	5.13	-1.06
11719180_a_at	EIF3D	eukaryotic translation initiation factor 3, subunit D	0.039	6.84	7.18	7.19	1.05
11743126_a_at	EIF3G	eukaryotic translation initiation factor 3, subunit G	0.027	7.13	7.51	7.48	1053
11757613_x_at	EIF3K	eukaryotic translation initiation factor 3, subunit K	0.014	7.74	8.06	8.03	1041
11743120_s_at	EIF4A1	eukaryotic translation initiation factor 4A1	0.023	9.29	9.55	9.46	1028
11718284_x_at	EIF4EBP1	eukaryotic translation initiation factor 4E binding protein 1	0.016	4.67	5.21	4.91	1116
11726567_a_at	EIF4G1	eukaryotic translation initiation factor 4 gamma, 1	0.0081	5.49	6.05	5.85	1102
11717092_s_at	EIF4G2	eukaryotic translation initiation factor 4 gamma, 2	0.014	7.25	7.86	7.83	1084
11740018_a_at	INSR	insulin receptor	0.023	6.68	6.33	6.65	-1055
11743628_at	IRS1	insulin receptor substrate 1	0.021	1.46	1.17	1.18	-1248
11721540_a_at	MAPK13	mitogen-activated protein kinase 13	0.028	3.41	3.13	3.25	-1089
11742487_a_at	MAPK14	mitogen-activated protein kinase 14	0.0058	5.99	5.33	5.65	-1124
11719189_at	NRAS	neuroblastoma RAS viral (v-ras) oncogene homolog	0.032	6.14	6.48	6.37	1055
11748466_a_at	PIK3CB	phosphoinositide-3-kinase, catalytic, beta polypeptide	0.039	5.83	5.58	5.85	-1045
11751247_a_at	PIK3CD	phosphoinositide-3-kinase, catalytic, delta polypeptide	0.00016	4.92	4.31	4.71	-1142
11733018_s_at	PIK3R1	phosphoinositide-3-kinase, regulatory subunit 1 (alpha)	0.019	5.34	4.96	5.14	-1077
11756821_a_at	PPM1L	protein phosphatase, Mg2+/Mn2+ dependent, 1L	0.044	4.18	3.9	4.12	-1072
11755018_a_at	PPP1CC	protein phosphatase 1, catalytic subunit, gamma isozyme	0.038	5.72	6.15	6.11	1075
11726102_a_at	PPP2R3A	protein phosphatase 2 (formerly 2A), regulatory subunit B'', alpha	0.016	1.83	1.47	1.6	-1245
11719874_a_at	PPP2R5B	protein phosphatase 2, regulatory subunit B', beta	0.025	2.59	3.09	2.94	1193
11725404_x_at	RPL13	ribosomal protein L13	0.011	6.95	7.38	7.15	1062
11755250_x_at	RPL13A	ribosomal protein L13a	0.02	9.51	9.74	9.64	1024
11757889_s_at	RPL15	ribosomal protein L15	0.018	8.36	8.65	8.65	1035
11763719_a_at	RPL18	ribosomal protein L18	0.025	2.26	2.69	2.51	1.19
11733815_at	RPL22L1	ribosomal protein L22-like 1	0.044	1.32	2.01	1.94	1523
11736721_x_at	RPL32	ribosomal protein L32	0.00098	3.9	4.38	4.24	1123
11758973_x_at	RPL36	ribosomal protein L36	0.019	5.01	5.41	5.19	1.08
11744326_s_at	RPL37	ribosomal protein L37 /// small nucleolar RNA, C/D box 72	0.039	7.99	8.38	8.34	1049
11759821_at	RPL37A	ribosomal protein L37a	0.032	1.59	2.13	1.84	1.34
11717058_x_at	RPL5	ribosomal protein L5	0.034	9.35	9.67	9.63	1034
11715958_s_at	RPL7	ribosomal protein L7	0.023	8.1	8.55	8.57	1056
11756258_x_at	RPL8	ribosomal protein L8	0.015	9.24	9.53	9.45	1031
11757772_x_at	RPLP0	ribosomal protein, large, P0	0.016	8.9	9.33	9.3	1048
11758313_x_at	RPS10	ribosomal protein S10	0.032	8.99	9.36	9.22	1041
11715376_a_at	RPS11	ribosomal protein S11	0.036	10.06	10.33	10.3	1027
11757375_x_at	RPS15	ribosomal protein S15	0.028	10.39	10.63	10.6	1023
11756437_x_at	RPS18	ribosomal protein S18	0.029	8.59	9.1	9.07	1059
11759564_x_at	RPS2	ribosomal protein S2	0.0028	7.96	8.41	8.16	1057
11757408_x_at	RPS20	ribosomal protein S20	0.048	10.53	10.72	10.67	1018
11757514_x_at	RPS27	ribosomal protein S27	0.043	11.12	11.42	11.4	1027
11763284_a_at	RPS28	ribosomal protein S28	0.0028	2.96	2.54	2.67	-1165
11730323_at	RPS29	ribosomal protein S29	0.0046	7.23	7.65	7.49	1058
11757780_x_at	RPS4X	ribosomal protein S4, X-linked	0.035	10.16	10.44	10.4	1028
11716040_a_at	RPS5	ribosomal protein S5	0.0064	8.11	8.56	8.5	1055
11763007_x_at	RPS6	ribosomal protein S6	0.0073	9.96	10.25	10.14	1029
11747262_s_at	RRAS2	related RAS viral (r-ras) oncogene homolog 2	0.035	1.72	1.97	1.71	1145
Protein ubiquitination/Proteasome
Probeset	Symbol	Gene name	p_value	R	NR	HC	FC
11757937_s_at	BIRC2	baculoviral IAP repeat-containing 2	0.019	7.26	7.59	7.48	1045
11742930_a_at	BIRC6	baculoviral IAP repeat-containing 6	0.046	5.79	5.41	5.81	-1.07
11754036_s_at	UBE2F	ubiquitin-conjugating enzyme E2F (putative)	0.03	4.56	4.13	4.28	-1104
11761212_at	CDC20	cell division cycle 20 homolog (S. cerevisiae)	0.0084	2.3	2	2.16	-1.15
11753939_x_at	PSMB10	proteasome (prosome, macropain) subunit, beta type, 10	0.0055	6.1	6.36	6.13	1043
11747353_a_at	CUL1	cullin 1	0.033	6.57	6.95	6.95	1058
11719252_a_at	DNAJB5	DnaJ (Hsp40) homolog, subfamily B, member 5	0.0079	2.38	3.07	2.39	1.29
11716330_a_at	DNAJB6	DnaJ (Hsp40) homolog, subfamily B, member 6	0.014	3.08	2.55	2.77	-1208
11745564_x_at	DNAJC4	DnaJ (Hsp40) homolog, subfamily C, member 4	0.027	5.3	5.59	5.48	1055
11763162_a_at	DNAJC9	DnaJ (Hsp40) homolog, subfamily C, member 9	0.031	2.21	1.92	1.98	-1151
11742066_a_at	FZR1	fizzy/cell division cycle 20 related 1 (Drosophila)	0.039	4.13	3.81	3.95	-1084
11762940_x_at	HLA-C	major histocompatibility complex, class I, C	0.026	4.32	4.88	4.68	1.13
11758308_s_at	HSP90AA1	heat shock protein 90kDa alpha (cytosolic), class A member 1	0.024	7.04	7.5	7.43	1065
11754607_s_at	HSP90B1	heat shock protein 90kDa beta (Grp94), member 1	0.0042	7.45	7.95	7.84	1067
11719071_s_at	HSPA13	heat shock protein 70kDa family, member 13	0.021	5.43	5.98	5.8	1101
11729119_a_at	HSPA1A	heat shock 70kDa protein 1A /// heat shock 70kDa protein 1B	0.015	4.81	6	5.63	1247
11727138_a_at	HSPA1L	heat shock 70kDa protein 1-like	0.032	3.13	2.76	3.11	-1134
11724723_a_at	HSPA2	heat shock 70kDa protein 2	0.0071	1.92	1.61	1.74	-1193
11762261_x_at	HSPA8	heat shock 70kDa protein 8	0.014	8.04	8.5	8.47	1057
11750745_a_at	HSPA9	heat shock 70kDa protein 9 (mortalin)	0.011	6.03	6.43	6.29	1066
11737053_s_at	HSPD1	heat shock 60kDa protein 1 (chaperonin)	0.0067	6.55	7.33	7.23	1119
11716351_s_at	HSPE1	heat shock 10kDa protein 1 (chaperonin 10)	0.01	8.31	8.75	8.69	1053
11753964_x_at	HSPH1	heat shock 105kDa/110kDa protein 1	0.0045	3.73	4.52	4.13	1212
11753688_a_at	MDM2	Mdm2 p53 binding protein homolog (mouse)	0.032	7.61	7.14	7.24	-1066
11757311_x_at	POMP	proteasome maturation protein	0.021	8.8	9.18	9.14	1043
11757361_x_at	PSMA2	proteasome (prosome, macropain) subunit, alpha type, 2	0.0099	8.1	8.59	8.62	1.06
11721906_s_at	PSMA4	proteasome (prosome, macropain) subunit, alpha type, 4	0.00032	7.26	7.76	7.65	1069
11757295_x_at	PSMA6	proteasome (prosome, macropain) subunit, alpha type, 6	0.018	7.91	8.39	8.29	1061
11719787_x_at	PSMB5	proteasome (prosome, macropain) subunit, beta type, 5	0.032	4.34	4.66	4.48	1074
11715665_a_at	PSMB8	proteasome (prosome, macropain) subunit, beta type, 8 (large multifunctional peptidase 7)	0.036	7.12	7.5	7.5	1053
11735623_a_at	PSMB9	proteasome (prosome, macropain) subunit, beta type, 9 (large multifunctional peptidase 2)	0.019	6.29	6.83	6.62	1086
11716545_x_at	PSMC1	proteasome (prosome, macropain) 26S subunit, ATPase, 1	0.047	7.63	7.81	7.72	1024
11715815_a_at	PSMC3	proteasome (prosome, macropain) 26S subunit, ATPase, 3	0.035	5.19	5.49	5.33	1058
11718882_x_at	PSMC4	proteasome (prosome, macropain) 26S subunit, ATPase, 4	0.0082	6.21	6.55	6.65	1055
11739153_a_at	PSMD5	proteasome (prosome, macropain) 26S subunit, non-ATPase, 5	0.039	5.33	4.91	5.11	-1086
11732145_a_at	PSMD8	proteasome (prosome, macropain) 26S subunit, non-ATPase, 8	0.015	6.14	6.52	6.42	1062
11733370_a_at	PSME1	proteasome (prosome, macropain) activator subunit 1 (PA28 alpha)	0.034	8.28	8.65	8.57	1045
11758693_s_at	PSME2	proteasome (prosome, macropain) activator subunit 2 (PA28 beta)	0.0023	9.5	9.95	9.86	1047
11743499_a_at	PSMG4	proteasome (prosome, macropain) assembly chaperone 4	0.0011	4.52	5.39	4.9	1192
11757351_a_at	TAP1	transporter 1, ATP-binding cassette, sub-family B (MDR/TAP)	0.0056	6.16	6.64	6.51	1078
11751572_a_at	TAPBP	TAP binding protein (tapasin)	0.029	5.03	5.38	5.13	1.07
11744535_s_at	TCEB1	transcription elongation factor B (SIII), polypeptide 1 (15kDa, elongin C)	0.044	6.52	6.84	6.79	1049
11716607_a_at	TCEB2	transcription elongation factor B (SIII), polypeptide 2 (18kDa, elongin B)	0.0024	8.72	9.04	9.03	1037
11762594_at	UBA1	ubiquitin-like modifier activating enzyme 1	0.023	2.17	2.82	2.77	1.3
11742942_s_at	UBE2D3	ubiquitin-conjugating enzyme E2D 3 (UBC4/5 homolog, yeast)	0.049	6.37	6.66	6.43	1046
11757878_s_at	UBE2E1	ubiquitin-conjugating enzyme E2E 1 (UBC4/5 homolog, yeast)	0.038	7.84	8.26	8.17	1054
11729616_a_at	UBE2J2	ubiquitin-conjugating enzyme E2, J2 (UBC6 homolog, yeast)	0.04	3.47	3.25	3.19	-1068
11721994_s_at	UBE2L6	ubiquitin-conjugating enzyme E2L 6	0.001	7.87	8.31	8.21	1056
11758784_at	UBE3A	Ubiquitin protein ligase E3A	0.046	3	2.75	2.71	-1091
11720502_s_at	UBE4B	ubiquitination factor E4B (UFD2 homolog, yeast)	0.018	8.03	7.74	7.8	-1037
11761223_at	USP15	ubiquitin specific peptidase 15	0.05	4.3	3.96	4.14	-1086
11761542_at	USP41	ubiquitin specific peptidase 41	0.023	1.82	1.55	1.76	-1174
11737273_at	USP49	ubiquitin specific peptidase 49	0.041	1.84	2.14	1.92	1163
11725060_s_at	USP7	ubiquitin specific peptidase 7 (herpes virus-associated)	0.014	6.5	7	6.78	1077
11725698_x_at	XIAP	X-linked inhibitor of apoptosis	0.037	2.78	2.42	2.9	-1149
